# Supplementary material for: AKT1 phosphorylation of cytoplasmic ME2 induces a metabolic switch to glycolysis for tumorigenesis
Source: Nat Commun. 2024 Jan 23;15:686. doi: 10.1038/s41467-024-44772-8 (PMC10805786; doi:10.1038/s41467-024-44772-8)
Supplement: Supplementary file 5 — Supplementary Data 1 [file 41467_2024_44772_MOESM5_ESM.xlsx]

## Sheet: Sheet1
Supplementary Data 1. List of proteins and peptides obtained by mass spectrometry analysis of ME2flS9D-3’Flag immunoprecipitants.
Accession	Description	Score	Coverage	# Proteins	# Unique Peptides	# Peptides	# PSMs	Area	# AAs	MW [kDa]	calc. pI
P23368	NAD-dependent malic enzyme, mitochondrial OS=Homo sapiens OX=9606 GN=ME2 PE=1 SV=1 - [MAOM_HUMAN]	10585.3	94.35	15	67	68	3839	6.67333e+11	584	65.4018	7.60596
	A2	Sequence	# PSMs	# Proteins	# Protein Groups	Protein Group Accessions	Modifications	ΔCn	Area	q-Value	PEP	XCorr	Charge	MH+ [Da]	ΔM [ppm]	RT [min]	# Missed Cleavages
	High	IDSYQEPFTHSAPESIPDTFEDAVNILKPSTIIGVAGAGR	180	8	1	P23368		0	891254488992	0	1.429e-11	8.90842	4	4243.14	4.88511	73.6808	0
	High	ILQDDIESLMPIVYTPTVGLAcSQYGHIFR	38	12	1	P23368	C22(Carbamidomethyl)	0	25782796768	0	6.509e-14	8.78104	4	3436.75	5.20757	75.738	0
	High	AKIDSYQEPFTHSAPESIPDTFEDAVNILKPSTIIGVAGAGR	95	8	1	P23368		0	257756796950	0	1.646e-10	8.37974	4	4442.33	16.8095	68.0811	1
	High	ILFLGAGEAALGIANLIVmSmVENGLSEQEAQKK	24	7	1	P23368	M19(Oxidation); M21(Oxidation)	0	36051027264	0	1.379e-09	7.45518	4	3576.89	6.68504	77.4172	1
	High	ILQDDIESLmPIVYTPTVGLAcSQYGHIFR	52	12	1	P23368	M10(Oxidation); C22(Carbamidomethyl)	0	24418165452	0	2.243e-12	7.25599	4	3452.74	5.73696	67.2243	0
	High	YcTFNDDIQGTAAVALAGLLAAQK	98	8	1	P23368	C2(Carbamidomethyl)	0	108423855942	0	1.642e-12	7.24604	3	2511.3	18.8607	75.7993	0
	High	ILFLGAGEAALGIANLIVmSmVENGLSEQEAQK	59	7	1	P23368	M19(Oxidation); M21(Oxidation)	0	11339722880	0	5.326e-10	6.73973	4	3448.79	5.94207	77.8645	0
	High	QmLGLQGLLPPKIETQDIQALR	103	12	1	P23368	M2(Oxidation)	0	164670750736	0	3.746e-11	6.4703	4	2478.39	4.98853	57.6626	1
	High	QMLGLQGLLPPKIETQDIQALR	68	12	1	P23368		0	82500838124	0	3.947e-10	6.43055	4	2462.39	5.43456	61.7884	1
	High	LYPPLANIQEVSINIAIKVTEYLYANK	23	4	1	P23368		0	2989710188	0	5.487e-12	6.42275	4	3077.75	19.2063	77.3016	1
	High	KAKIDSYQEPFTHSAPESIPDTFEDAVNILKPSTIIGVAGAGR	3	8	1	P23368		0	8.19198e+07	0	1.181e-07	6.01062	5	4570.37	4.31671	62.9005	2
	High	AMASINERPVIFALSNPTAQAEcTAEEAYTLTEGR	22	8	1	P23368	C23(Carbamidomethyl)	0	14427840904	0	3.047e-09	5.92683	4	3811.84	3.79395	65.0378	0
	High	VFTPGQGNNVYIFPGVALAVILcNTR	17	6	1	P23368	C23(Carbamidomethyl)	0	11019657600	0	8.877e-09	5.88538	4	2820.5	4.95506	77.0587	0
	High	EKYcTFNDDIQGTAAVALAGLLAAQK	53	8	1	P23368	C4(Carbamidomethyl)	0	70279274808	0	1.001e-08	5.81268	4	2768.4	3.70082	67.9831	1
	High	YGRNTLIQFEDFGNHNAFR	4	8	1	P23368		0	1.73242e+09	0	9.376e-14	5.76188	3	2299.11	5.28493	41.9909	1
	High	KIWmFDKYGLLVK	45	7	1	P23368	M4(Oxidation)	0	3558818160	0	8.851e-09	5.73253	3	1656.93	4.95525	43.9645	2
	High	DRTQQYDDLIDEFMK	45	8	1	P23368		0	80520640696	0	1.137e-07	5.60077	3	1916.88	4.32499	56.8117	1
	High	KIWMFDKYGLLVK	39	7	1	P23368		0	6810211680	0	1.6e-07	5.51193	3	1640.93	5.06632	49.0177	2
	High	ILFLGAGEAALGIANLIVMSmVENGLSEQEAQK	30	7	1	P23368	M21(Oxidation)	0	594190113	0	5.744e-10	5.50429	3	3432.79	4.08344	77.3821	0
	High	ILFLGAGEAALGIANLIVMSMVENGLSEQEAQKK	2	7	1	P23368		0	2.54457e+08	0	7.088e-11	5.43197	4	3544.9	5.6671	77.5128	1
	High	DRTQQYDDLIDEFmK	88	8	1	P23368	M14(Oxidation)	0	43623800494	0	1.265e-08	5.40563	3	1932.88	6.32001	46.313	1
	High	NTLIQFEDFGNHNAFR	219	8	1	P23368		0	269693490468	0	5.367e-09	5.36581	3	1922.92	3.90494	62.3369	0
	High	ALTSQLTDEELAQGR	112	6	1	P23368		0	143418710016	0	9.424e-09	5.1016	2	1631.83	6.17984	34.716	0
	High	ILGLGDLGVYGmGIPVGK	92	7	1	P23368	M12(Oxidation)	0	155718486584	0	3.735e-07	4.97532	3	1774.99	4.56872	62.4592	0
	High	SIVDNWPENHVKAVVVTDGER	19	7	1	P23368		0	1670159634	0	5.186e-08	4.85358	3	2364.21	7.61952	37.189	1
	High	ILGLGDLGVYGMGIPVGK	58	7	1	P23368		0	81678903472	0	5.986e-09	4.78491	2	1758.99	5.40513	71.3053	0
	High	AmASINERPVIFALSNPTAQAEcTAEEAYTLTEGR	23	8	1	P23368	M2(Oxidation); C23(Carbamidomethyl)	0	11106150476	0	3.19e-08	4.61186	4	3827.84	5.93565	63.7723	0
	High	TNKGmAFTLQER	20	10	1	P23368	M5(Oxidation)	0	35027037348	0	2.957e-06	4.59146	3	1411.71	4.75406	21.2354	1
	High	IWmFDKYGLLVK	102	7	1	P23368	M3(Oxidation)	0	20418855968	0	3.708e-06	4.35906	3	1528.83	4.63141	52.063	1
	High	cLPVcIDVGTDNIALLK	2	7	1	P23368	C1(Carbamidomethyl); C5(Carbamidomethyl)	0	784284340	0	1.206e-07	4.18089	3	1901	4.93207	60.9531	0
	High	LYPPLANIQEVSINIAIK	154	6	1	P23368		0	21894407536	0	1.384e-08	4.14125	3	1996.16	5.15686	68.9071	0
	High	HISDSVFLEAAKALTSQLTDEELAQGR	1	6	1	P23368		0	0	0	4.537e-07	4.14115	3	2929.48	-3.75804	76.8713	1
	High	IWMFDKYGLLVKGR	2	7	1	P23368		0	8.43391e+07	0	1.916e-08	4.13332	3	1725.96	6.17727	49.2691	2
	High	MTSPLEKYIYIMGIQER	2	11	1	P23368		0	518398799	0	1.294e-07	4.08241	3	2072.07	5.09343	58.5561	1
	High	IWMFDKYGLLVK	66	7	1	P23368		0	26235962952	0	2.021e-06	4.06608	3	1512.84	5.05103	57.2699	1
	High	mTSPLEKYIYIMGIQER	4	11	1	P23368	M1(Oxidation)	0	2.69336e+08	0	2.923e-07	3.99779	3	2088.06	4.56664	55.8248	1
	High	TQQYDDLIDEFmK	77	8	1	P23368	M12(Oxidation)	0	67479146166	0	8.319e-07	3.96981	2	1661.75	5.71743	47.9455	0
	High	TNKGMAFTLQER	4	10	1	P23368		0	526026480	0	7.242e-06	3.89833	2	1395.71	5.61351	25.338	1
	High	MAFRYPEPEDKAK	4	4	1	P23368		0	7.18673e+08	0	5.605e-07	3.86891	3	1581.78	4.84488	24.0023	2
	High	TQQYDDLIDEFMK	25	8	1	P23368		0	72823941656	0	1.603e-06	3.83514	2	1645.75	6.16935	60.7388	0
	High	SIVDNWPENHVK	109	8	1	P23368		0	422912953344	0	2.348e-06	3.80246	2	1437.72	4.44604	32.0148	0
	High	RPKGLFISISDR	6	8	1	P23368		0	4372564322	0	0.0001796	3.68071	3	1388.81	4.88266	30.1247	1
	High	HISDSVFLEAAK	230	6	1	P23368		0	139769853104	0	6.377e-08	3.67908	2	1316.69	3.8517	35.123	0
	High	GHVRSIVDNWPENHVK	1	8	1	P23368		0	176270400	0	6.213e-07	3.65513	3	1886.97	4.65193	24.1873	1
	High	VTEYLYANKMAFR	4	4	1	P23368		0	74194492	0	1.165e-07	3.60378	3	1605.82	4.02274	33.7145	1
	High	RDRTQQYDDLIDEFmK	1	8	1	P23368	M15(Oxidation)	0	5.071e+07	0	0.0001416	3.58215	3	2088.98	4.9493	38.2728	2
	High	QMLGLQGLLPPK	50	12	1	P23368		0	36149122168	0	0.0002097	3.54753	3	1294.76	4.16483	52.9973	0
	High	DPFYMGLYQK	13	8	1	P23368		0	86725006971	0	0.0001274	3.53424	2	1261.6	6.19205	47.5974	0
	High	DPFYmGLYQK	63	8	1	P23368	M5(Oxidation)	0	106766332392	0	6.736e-05	3.52871	2	1277.59	5.12622	47.4142	0
	High	MAFRYPEPEDK	14	4	1	P23368		0	13968513088	0	0.001246	3.44533	3	1382.65	5.30704	26.0401	1
	High	EKGKPLMLNPR	4	10	1	P23368		0	745566752	0	0.0001519	3.43637	3	1282.74	4.53968	21.5032	1
	High	QmLGLQGLLPPK	108	12	1	P23368	M2(Oxidation)	0	42632943628	0	0.0001805	3.43036	3	1310.76	4.17513	52.3066	0
	High	NTLIQFEDFGNHNAFRFLR	2	8	1	P23368		0	52816132	0	7.669e-05	3.39898	4	2339.18	5.2357	55.6606	1
	High	cLFASGSPFGPVK	59	8	1	P23368	C1(Carbamidomethyl)	0	114835993252	0	1.339e-05	3.39555	2	1366.69	5.78033	45.5254	0
	High	LcLYTAcAGIRPDR	6	7	1	P23368	C2(Carbamidomethyl); C7(Carbamidomethyl)	0	5242080488	0	0.0003286	3.17402	3	1665.83	4.66053	32.9578	0
	High	DPFYMGLYQKR	1	8	1	P23368		0	131704684	0	1.856e-05	3.14158	2	1417.7	5.39185	38.7484	1
	High	ILFLGAGEAALGIANLIVMSmVENGLSEQEAQKK	16	7	1	P23368	M21(Oxidation)	0	562722264	0	0.0002157	3.13108	4	3560.89	4.94425	79.3255	1
	High	ILFLGAGEAALGIANLIVMSMVENGLSEQEAQK	2	7	1	P23368		0	7.99945e+06	0	0.001189	3.07994	4	3416.85	18.955	77.844	0
	High	VISKPISEHK	53	8	1	P23368		0	194353429896	0	7.273e-05	3.07578	2	1137.67	5.97704	22.2324	0
	High	YIYIMGIQERNEKLFYR	1	12	1	P23368		0	0	0	2.597e-05	3.0503	4	2236.2	18.4305	44.5943	2
	High	EKGKPLmLNPR	5	10	1	P23368	M7(Oxidation)	0	1365613534	0	0.0005969	3.00909	3	1298.73	5.03892	20.4444	1
	High	YREKYcTFNDDIQGTAAVALAGLLAAQK	1	8	1	P23368	C6(Carbamidomethyl)	0	374818394	0	0.0007618	2.89341	3	3087.57	4.64342	61.9335	2
	High	VTEYLYANK	47	4	1	P23368		0	270512603084	0	0.0003318	2.86663	2	1100.57	5.24226	25.1896	0
	High	YIYIMGIQER	18	12	1	P23368		0	110766475790	0	0.0009147	2.85376	2	1285.67	7.57628	44.2415	0
	High	mAFRYPEPEDK	27	4	1	P23368	M1(Oxidation)	0	19774489366	0	0.0007778	2.82914	3	1398.64	4.97634	23.0735	1
	High	GLFISISDRGHVR	5	8	1	P23368		0	1572483110	0	3.861e-06	2.81204	2	1456.81	5.06756	30.8487	1
	High	IETQDIQALR	134	12	1	P23368		0	662964093280	0	0.0004673	2.77237	2	1186.65	4.89092	31.0518	0
	High	YIYImGIQER	118	12	1	P23368	M5(Oxidation)	0	184542216398	0	0.0006475	2.66485	2	1301.66	5.01268	35.7161	0
	High	mAFRYPEPEDKAK	7	4	1	P23368	M1(Oxidation)	0	520982184	0	2.333e-05	2.65146	3	1597.78	4.61732	21.1188	2
	High	IETQDIQALRFHR	2	12	1	P23368		0	1.53097e+08	0	0.000727	2.53367	3	1626.88	4.76253	29.8274	1
	High	YPEPEDKAKYVK	1	4	1	P23368		0	5.76948e+07	0	2.34e-05	2.38164	2	1466.76	5.40262	20.4704	2
	High	GMAFTLQER	29	10	1	P23368		0	141652243456	0	0.0008163	2.3166	2	1052.53	6.43152	33.9183	0
	High	YPEPEDKAK	11	4	1	P23368		0	8289831088	0	0.0009445	2.08791	2	1076.51	-14.8406	18.5373	1
	High	LFTPDVIR	330	8	1	P23368		0	447779061784	0	0.001185	2.08212	2	960.557	5.82065	60.2803	0
	High	GLFISISDR	88	8	1	P23368		0	96463686348	0	0.001661	1.95813	2	1007.56	4.70345	42.3057	0
	High	cLPVcIDVGTDNIALLKDPFYmGLYQK	1	7	1	P23368	C1(Carbamidomethyl); C5(Carbamidomethyl); M22(Oxidation)	0	0	0	2.845e-05	1.94626	3	3159.57	4.68351	68.1114	1
	High	KMTSPLEK	6	12	1	P23368		0	7568189958	0.001	0.004604	3.18897	2	933.512	4.97072	20.2897	1
	High	GmAFTLQER	42	10	1	P23368	M2(Oxidation)	0	78147954506	0.001	0.002376	2.8455	2	1068.52	4.81084	26.3657	0
	High	GKPLmLNPR	29	10	1	P23368	M5(Oxidation)	0	102769704168	0.001	0.008824	2.51991	3	1041.59	5.3129	20.3761	0
	High	KmTSPLEK	5	12	1	P23368	M2(Oxidation)	0	756112612	0.001	0.01047	2.51913	2	949.507	5.1642	18.6525	1
	High	AVVVTDGER	36	12	2	P23368;E9PMB9		0	182981534968	0.001	0.01063	2.5082	2	945.505	4.71903	22.0001	0
	High	RDRTQQYDDLIDEFMK	1	8	1	P23368		0	0	0.001	0.005727	2.38892	4	2072.98	5.14845	48.0421	2
	High	YGLLVKGR	2	7	1	P23368		0	2.24171e+08	0.001	0.003019	2.35692	2	905.562	5.25497	23.2001	1
	High	GKPLMLNPR	22	10	1	P23368		0	74171470476	0.001	0.004534	2.32374	2	1025.6	4.70588	22.6733	0
	High	SEYDSLLPDVYEWPESASSPPVITE	1	4	1	P23368		0	162088084	0.001	0.00175	2.20364	2	2810.29	0.54942	76.9574	0
	High	KIWMFDK	12	7	1	P23368		0	6535840168	0.001	0.01301	2.19677	2	967.511	4.44212	34.9876	1
	High	NLKKmTSPLEK	1	12	1	P23368	M5(Oxidation)	0	60982220	0.001	0.007103	2.02273	2	1304.73	5.96825	19.5404	2
	High	KIWmFDK	15	7	1	P23368	M4(Oxidation)	0	8071627880	0.002	0.02329	2.20563	2	983.506	4.45134	28.0313	1
	High	AITDRYGR	1	8	1	P23368		0	109120354	0.002	0.02101	1.87646	2	951.505	4.45516	19.1546	1
	High	YPEPEDK	15	4	1	P23368		0	84272698790	0.002	0.01899	1.69758	2	877.398	4.41116	21.9685	0
	High	mTSPLEK	7	14	1	P23368	M1(Oxidation)	0	5.83865e+08	0.006	0.09314	1.90812	2	821.412	5.74576	22.3401	0
	High	IWMFDK	2	7	1	P23368		0	4.57224e+06	0.006	0.08231	1.14417	2	839.418	6.93692	43.1181	0
	High	YGLLVK	1	7	1	P23368		0	1.26691e+06	0.007	0.1101	1.19348	2	692.437	4.71411	29.9508	0
P22626	Heterogeneous nuclear ribonucleoproteins A2/B1 OS=Homo sapiens OX=9606 GN=HNRNPA2B1 PE=1 SV=2 - [ROA2_HUMAN]	639.617	69.41	4	28	33	219	4.68302e+09	353	37.4067	8.95361
	A2	Sequence	# PSMs	# Proteins	# Protein Groups	Protein Group Accessions	Modifications	ΔCn	Area	q-Value	PEP	XCorr	Charge	MH+ [Da]	ΔM [ppm]	RT [min]	# Missed Cleavages
	High	KLFVGGIKEDTEEHHLR	8	16	2	F8W6I7;P22626		0	2.74056e+08	0	6.559e-11	6.81058	4	2008.07	4.51669	24.6556	2
	High	LFVGGIKEDTEEHHLR	24	16	2	F8W6I7;P22626		0	1349437288	0	5.267e-09	5.64717	4	1879.98	4.75914	25.3628	1
	High	GFGFVTFDDHDPVDKIVLQK	20	4	1	P22626		0	594556313	0	1.467e-10	5.3331	3	2277.17	5.84447	56.2023	1
	High	GFGFVTFSSmAEVDAAmAARPHSIDGR	8	4	1	P22626	M10(Oxidation); M17(Oxidation)	0	207290138	0	2.81e-08	5.30369	4	2859.33	5.44677	49.9591	0
	High	DYFEEYGKIDTIEIITDR	23	4	1	P22626		0	590707766	0	1.874e-10	5.11723	3	2220.11	17.3576	59.2	1
	High	RGFGFVTFDDHDPVDKIVLQK	3	4	1	P22626		0	3.16286e+07	0	1.176e-09	4.95677	4	2433.27	4.81811	50.7956	2
	High	RGFGFVTFDDHDPVDK	3	4	1	P22626		0	1.86144e+08	0	4.016e-11	4.94741	3	1851.88	5.89511	40.243	1
	High	NmGGPYGGGNYGPGGSGGSGGYGGR	5	2	1	P22626	M2(Oxidation)	0	6.84234e+08	0	1.496e-11	4.5802	3	2205.91	5.19606	22.8562	0
	High	GFGFVTFDDHDPVDK	14	4	1	P22626		0	1.17929e+09	0	4.73e-09	4.22896	2	1695.77	5.57289	46.1419	0
	High	GGGGNFGPGPGSNFR	8	2	1	P22626		0	8101028778	0	1.909e-06	4.17711	2	1377.64	5.8793	25.2109	0
	High	GFGFVTFSSMAEVDAAmAARPHSIDGR	4	4	1	P22626	M17(Oxidation)	0	0	0	2.639e-06	4.10223	4	2843.34	5.57803	55.3994	0
	High	LFIGGLSFETTEESLR	15	3	1	P22626		0	2.12731e+09	0	1.062e-07	4.0007	2	1798.93	6.47283	60.548	0
	High	YHTINGHNAEVR	2	4	1	P22626		0	4.02607e+08	0	4.002e-06	3.93003	3	1410.69	4.69382	19.0513	0
	High	KLFIGGLSFETTEESLR	9	3	1	P22626		0	5.84643e+07	0	1.054e-05	3.91327	3	1927.03	5.65587	52.6038	1
	High	EDTEEHHLRDYFEEYGK	3	4	1	P22626		0	6.76752e+07	0	3.057e-06	3.89375	3	2196.96	5.61293	33.1676	1
	High	EESGKPGAHVTVKK	5	4	1	P22626		0	3.6419e+08	0	5.838e-08	3.87159	2	1466.8	5.79068	18.29	1
	High	LTDcVVMRDPASK	2	3	1	P22626	C4(Carbamidomethyl)	0	2.66606e+07	0	5.525e-07	3.51013	2	1491.74	6.16714	23.7723	1
	High	NMGGPYGGGNYGPGGSGGSGGYGGR	2	2	1	P22626		0	1.85961e+08	0	1.947e-08	3.44039	2	2189.92	4.39531	26.5285	0
	High	EESGKPGAHVTVK	4	4	1	P22626		0	1.9187e+09	0	1.231e-06	3.332	2	1338.71	6.43542	18.5667	0
	High	QEMQEVQSSR	1	2	1	P22626		0	212547779	0	4.324e-05	3.24964	2	1221.56	4.6154	18.8087	0
	High	EDTEEHHLR	3	16	2	F8W6I7;P22626		0	3.28925e+08	0	0.0002711	3.21094	2	1165.53	5.83048	18.1178	0
	High	GGNFGFGDSRGGGGNFGPGPGSNFR	1	2	1	P22626		0	3.08853e+07	0	0.0001212	3.13083	3	2372.07	5.19748	37.5902	1
	High	IDTIEIITDR	6	4	1	P22626		0	1.63627e+09	0	0.0001227	3.05518	2	1188.65	5.9909	42.3815	0
	High	LTDcVVmRDPASK	1	3	1	P22626	C4(Carbamidomethyl); M7(Oxidation)	0	6.69102e+07	0	7.853e-07	3.02876	2	1507.73	5.34523	20.3675	1
	High	GFGFVTFSSMAEVDAAMAARPHSIDGR	4	4	1	P22626		0	9.53938e+06	0	4.227e-06	2.94514	4	2827.35	6.22887	62.7596	0
	High	LTDcVVmRDPASKR	1	3	1	P22626	C4(Carbamidomethyl); M7(Oxidation)	0	2.58805e+07	0	0.0007473	2.91932	3	1663.83	4.40462	19.643	2
	High	QEmQEVQSSR	1	2	1	P22626	M3(Oxidation)	0	4.2671e+06	0	0.0001693	2.80096	2	1237.56	5.90278	17.8612	0
	High	TLETVPLER	6	2	1	P22626		0	1.99104e+09	0	0.0009625	2.6864	2	1057.59	5.48489	29.0037	0
	High	YHTINGHNAEVRK	1	4	1	P22626		0	24567670	0	3.401e-06	2.55962	2	1538.79	6.1765	18.7997	1
	High	GFGDGYNGYGGGPGGGNFGGSPGYGGGR	2	2	1	P22626		0	3.03225e+08	0	2.382e-05	2.47253	3	2495.05	5.1799	38.8108	0
	High	LFVGGIKEDTEEHHLRDYFEEYGK	1	4	1	P22626		0	2.63677e+06	0	6.985e-05	2.18606	4	2911.42	10.7233	43.0063	2
	High	KLFVGGIK	3	20	4	F8W6I7;P51991;Q13151;P22626		0	345847008	0.001	0.007247	2.85046	2	861.558	3.19995	25.6297	1
	High	EDTEEHHLRDYFEEYGKIDTIEIITDR	1	4	1	P22626		0	3.69959e+07	0.001	0.005117	2.528	4	3366.6	6.78086	58.2794	2
	High	GGNFGFGDSR	9	2	1	P22626		0	3820713585	0.001	0.006369	2.31099	2	1013.45	4.51569	26.1764	0
	High	LTDcVVmR	1	3	1	P22626	C4(Carbamidomethyl); M7(Oxidation)	0	4.11413e+07	0.001	0.003333	2.18258	2	1009.49	5.26718	20.7644	0
	High	NYYEQWGK	4	3	1	P22626		0	823204348	0.001	0.007901	2.01135	2	1087.49	5.00455	25.9459	0
	High	DYFEEYGK	4	4	1	P22626		0	4.34928e+08	0.001	0.007249	1.56985	2	1050.45	6.12336	29.9346	0
	High	LFVGGIK	7	20	4	Q13151;F8W6I7;P51991;P22626		0	450469759	0.003	0.0284	1.49241	2	733.465	5.33892	27.7862	0
H6VRF8	Keratin 1 OS=Homo sapiens OX=9606 GN=KRT1 PE=3 SV=1 - [H6VRF8_HUMAN]	553.237	54.5	17	30	35	224	1.55536e+09	644	66.013	8.11865
	A2	Sequence	# PSMs	# Proteins	# Protein Groups	Protein Group Accessions	Modifications	ΔCn	Area	q-Value	PEP	XCorr	Charge	MH+ [Da]	ΔM [ppm]	RT [min]	# Missed Cleavages
	High	THNLEPYFESFINNLR	14	7	1	H6VRF8		0	784020701	0	8.389e-08	4.49668	3	1993.99	6.37051	60.7097	0
	High	TNAENEFVTIKK	11	7	1	H6VRF8		0	509472395	0	1.65e-06	4.43864	3	1393.74	5.06599	23.8745	1
	High	NKLNDLEDALQQAKEDLAR	3	7	1	H6VRF8		0	53816779	0	1.519e-06	4.3357	4	2184.14	5.0391	52.8206	2
	High	QISNLQQSISDAEQR	12	7	1	H6VRF8		0	854030792	0	9.075e-07	4.28036	3	1716.86	5.25454	31.5321	0
	High	SLNNQFASFIDKVR	17	7	1	H6VRF8		0	65698388	0	7.016e-08	4.10328	3	1638.87	5.09983	47.8666	1
	High	FLEQQNQVLQTK	20	10	3	P35908;Q0IIN1;H6VRF8		0	2.53824e+09	0	2.723e-06	4.05582	2	1475.79	6.37218	29.1327	0
	High	NKLNDLEDALQQAK	11	7	1	H6VRF8		0	1.1706e+08	0	1.082e-08	4.01242	2	1599.84	4.67723	37.8945	1
	High	NKYEDEINKR	9	24	3	H6VRF8;P13647;B4DRR0		0	1.28202e+08	0	4.015e-06	4.00922	3	1308.66	5.17637	19.0768	2
	High	LRSEIDNVKK	5	7	1	H6VRF8		0	158551461	0	0.0005989	3.99873	3	1201.69	4.1684	19.2408	2
	High	GSYGSGGSSYGSGGGSYGSGGGGGGHGSYGSGSSSGGYR	2	6	1	H6VRF8		0	9.63021e+07	0	0.0003571	3.72969	3	3312.32	3.34441	21.1715	0
	High	QISNLQQSISDAEQRGENALK	2	7	1	H6VRF8		0	11703588	0	8.624e-06	3.71843	3	2329.19	5.53312	42.7529	1
	High	SGGGFSSGSAGIINYQR	4	7	1	H6VRF8		0	1.00866e+08	0	4.436e-07	3.57948	2	1657.8	5.34691	33.1961	0
	High	FSScGGGGGSFGAGGGFGSR	4	6	1	H6VRF8	C4(Carbamidomethyl)	0	2.76506e+07	0	1.004e-08	3.57598	2	1765.75	7.52042	29.3459	0
	High	GGGGGGYGSGGSSYGSGGGSYGSGGGGGGGR	4	7	1	H6VRF8		0	4.89985e+07	0	1.681e-07	3.50803	3	2383.97	5.56754	19.5975	0
	High	SLDLDSIIAEVK	14	6	1	H6VRF8		0	911204846	0	1.311e-05	3.27263	2	1302.72	5.39199	61.7711	0
	High	SKAEAESLYQSK	4	7	1	H6VRF8		0	208572350	0	5.409e-06	3.22044	2	1340.68	6.34058	19.533	1
	High	THNLEPYFESFINNLRR	10	7	1	H6VRF8		0	2.80868e+08	0	2.1e-05	3.21291	4	2150.09	4.74497	55.5146	1
	High	WELLQQVDTSTR	2	7	1	H6VRF8		0	994217726	0	5.925e-07	3.04145	2	1475.76	4.14105	44.3377	0
	High	SLNNQFASFIDK	9	7	1	H6VRF8		0	1133612248	0	1.405e-05	3.02451	2	1383.7	5.11239	44.8006	0
	High	AEAESLYQSK	3	7	1	H6VRF8		0	8.83104e+07	0	9.466e-05	2.98378	2	1125.55	4.99122	20.5279	0
	High	LNDLEDALQQAK	2	7	1	H6VRF8		0	1.82383e+08	0	7.862e-07	2.85325	2	1357.7	5.2126	37.1473	0
	High	YEELQITAGR	9	8	1	H6VRF8		0	369500940	0	5.7e-05	2.65748	2	1179.61	6.34656	28.4811	0
	High	TLLEGEESR	6	7	1	H6VRF8		0	440373163	0	0.001447	2.51617	2	1033.52	5.392	22.4228	0
	High	TNAENEFVTIK	7	7	1	H6VRF8		0	358228332	0	2.103e-05	2.46413	2	1265.65	6.16747	29.1685	0
	High	LALDLEIATYR	3	33	2	Q6KB66;H6VRF8		0	166764208	0	0.001552	2.21257	2	1277.72	5.71445	52.2893	0
	High	NMQDMVEDYR	3	7	1	H6VRF8		0	2.21677e+07	0	0.0001802	2.21018	2	1300.54	5.44349	32.8049	0
	High	NmQDmVEDYR	3	7	1	H6VRF8	M2(Oxidation); M5(Oxidation)	0	1.40246e+07	0	0.0003498	2.06073	2	1332.53	5.98271	19.9601	0
	High	GENALKDAK	2	7	1	H6VRF8		0	2.22557e+07	0.001	0.002406	3.33878	2	945.505	4.91269	18.4388	1
	High	AQYEDIAQK	4	7	1	H6VRF8		0	415878994	0.001	0.00251	2.72193	2	1065.53	6.31455	20.0375	0
	High	YEDEINKR	2	32	5	P35908;Q0IIN1;H6VRF8;P13647;B4DRR0		0	16887407	0.001	0.007711	2.27791	2	1066.52	5.03957	18.6382	1
	High	SLVNLGGSK	7	6	1	H6VRF8		0	238898893	0.001	0.006425	2.13421	2	874.504	5.11083	24.806	0
	High	IEISELNR	6	8	2	P35908;H6VRF8		0	3.5673e+08	0.001	0.006387	2.11505	2	973.537	5.73325	27.3359	0
	High	DYQELmNTK	3	7	1	H6VRF8	M6(Oxidation)	0	4.8493e+07	0.001	0.002648	1.87023	2	1157.52	5.56642	20.6312	0
	High	DVDGAYmTK	2	7	1	H6VRF8	M7(Oxidation)	0	22582155	0.001	0.0115	1.85674	2	1015.45	5.20445	19.1279	0
	High	DYQELMNTK	2	7	1	H6VRF8		0	23434827	0.001	0.003696	1.84258	2	1141.53	5.25343	28.4405	0
	High	LNDLEDALQQAKEDLAR	1	7	1	H6VRF8		0	5.75105e+06	0.001	0.005434	1.72162	2	1942	4.15235	53.6825	1
	High	DVDGAYMTK	1	7	1	H6VRF8		0	2.30217e+07	0.002	0.02054	1.67626	2	999.451	5.87933	21.7858	0
	High	LDSELKNmQDmVEDYR	1	7	1	H6VRF8	M8(Oxidation); M11(Oxidation)	0	16146255	0.002	0.0223	1.21834	3	2017.9	5.84715	24.4098	1
F8W6I7	Heterogeneous nuclear ribonucleoprotein A1 OS=Homo sapiens OX=9606 GN=HNRNPA1 PE=1 SV=2 - [F8W6I7_HUMAN]	462.877	64.82	17	22	27	163	1.52871e+09	307	33.1348	9.12939
	A2	Sequence	# PSMs	# Proteins	# Protein Groups	Protein Group Accessions	Modifications	ΔCn	Area	q-Value	PEP	XCorr	Charge	MH+ [Da]	ΔM [ppm]	RT [min]	# Missed Cleavages
	High	KIFVGGIKEDTEEHHLR	8	16	2	F8W6I7;P22626		0	2.74056e+08	0	6.559e-11	6.81058	4	2008.07	4.51669	24.6556	2
	High	GFGFVTYATVEEVDAAMNARPHK	8	13	1	F8W6I7		0	1.40454e+08	0	5.456e-10	5.76647	4	2510.23	5.20664	58.216	0
	High	IFVGGIKEDTEEHHLR	24	16	2	F8W6I7;P22626		0	1349437288	0	5.267e-09	5.64717	4	1879.98	4.75914	25.3628	1
	High	GFGFVTYATVEEVDAAmNARPHK	14	13	1	F8W6I7	M17(Oxidation)	0	8.29524e+07	0	1.078e-08	5.45298	4	2526.22	6.02684	48.9417	0
	High	KLFIGGLSFETTDESLR	11	12	1	F8W6I7		0	3.74632e+08	0	3.656e-11	5.26875	2	1913.01	5.46217	52.1186	1
	High	SSGPYGGGGQYFAKPR	8	9	1	F8W6I7		0	1607621351	0	6.573e-10	4.99213	3	1628.79	5.32669	23.1316	0
	High	RGFAFVTFDDHDSVDK	2	12	1	F8W6I7		0	240465848	0	6.655e-09	4.98879	3	1855.87	5.53363	38.2118	1
	High	NQGGYGGSSSSSSYGSGR	2	9	1	F8W6I7		0	580994920	0	5.545e-09	4.90955	2	1694.71	5.3902	18.7455	0
	High	GFAFVTFDDHDSVDKIVIQK	9	12	1	F8W6I7		0	2.7217e+08	0	2.083e-11	4.77324	4	2281.16	5.46432	51.7781	1
	High	GFAFVTFDDHDSVDK	10	12	1	F8W6I7		0	943910482	0	1.057e-06	4.30362	3	1699.77	5.63786	45.0556	0
	High	LFIGGLSFETTDESLR	11	12	1	F8W6I7		0	1629076823	0	5.461e-08	4.12548	2	1784.94	19.4631	60.4033	0
	High	EDTEEHHLRDYFEQYGK	2	11	1	F8W6I7		0	103321838	0	1.686e-06	4.07134	3	2195.98	5.62055	32.3597	1
	High	YHTVNGHNcEVR	2	12	1	F8W6I7	C9(Carbamidomethyl)	0	4.03915e+07	0	0.0001754	3.58651	3	1485.67	5.2929	18.6634	0
	High	EDSQRPGAHLTVK	5	12	1	F8W6I7		0	1.34515e+09	0	0.0001678	3.42398	3	1437.75	4.74012	19.3467	0
	High	SESPKEPEQLRK	2	9	1	F8W6I7		0	3.23034e+08	0	3.109e-05	3.39817	3	1427.76	5.18295	18.7016	2
	High	SESPKEPEQLR	2	9	1	F8W6I7		0	4.99308e+08	0	0.0009652	3.39728	3	1299.66	5.38799	19.1511	1
	High	EDTEEHHLR	3	16	2	F8W6I7;P22626		0	3.28925e+08	0	0.0002711	3.21094	2	1165.53	5.83048	18.1178	0
	High	SHFEQWGTLTDcVVmR	2	12	1	F8W6I7	C12(Carbamidomethyl); M15(Oxidation)	0	3.7015e+07	0	2.565e-06	2.94013	3	1981.9	5.65653	41.0218	0
	High	EDSQRPGAHLTVKK	3	12	1	F8W6I7		0	125549822	0	1.756e-05	2.93239	3	1565.85	4.84003	18.889	1
	High	IEVIEIMTDR	2	13	1	F8W6I7		0	3.99576e+08	0	5.875e-05	2.89095	2	1218.65	5.52477	47.838	0
	High	IFVGGIKEDTEEHHLRDYFEQYGK	3	11	1	F8W6I7		0	3.39321e+07	0	7.911e-06	2.72277	5	2910.43	9.09038	42.91	2
	High	RGFAFVTFDDHDSVDKIVIQK	2	12	1	F8W6I7		0	3.93986e+06	0	0.0003226	2.61927	3	2437.27	5.70209	46.8432	2
	High	GGGFGGNDNFGR	1	10	1	F8W6I7		0	7.12116e+07	0	0.000309	2.61598	2	1154.5	5.64965	23.1361	0
	High	IEVIEImTDR	9	13	1	F8W6I7	M7(Oxidation)	0	6.35656e+08	0	0.0001311	2.39139	2	1234.64	5.41922	35.7326	0
	High	DYFEQYGKIEVIEImTDR	1	11	1	F8W6I7	M15(Oxidation)	0	1.9956e+07	0	9.474e-05	1.99704	3	2265.09	5.91476	53.8083	1
	High	KIFVGGIK	3	20	4	F8W6I7;P51991;Q13151;P22626		0	345847008	0.001	0.007247	2.85046	2	861.558	3.19995	25.6297	1
	High	SHFEQWGTLTDcVVmRDPNTK	1	12	1	F8W6I7	C12(Carbamidomethyl); M15(Oxidation)	0	9.36145e+06	0.001	0.002592	1.67706	3	2537.17	4.78724	37.6625	1
	High	DYFEQYGK	5	11	1	F8W6I7		0	963425284	0.001	0.01245	1.50058	2	1049.46	5.90716	29.866	0
	High	IFVGGIK	7	20	4	Q13151;F8W6I7;P51991;P22626		0	450469759	0.003	0.0284	1.49241	2	733.465	5.33892	27.7862	0
	High	SHFEQWGTLTDcVVMRDPNTK	1	12	1	F8W6I7	C12(Carbamidomethyl)	0	4.05014e+06	0.003	0.02684	1.33938	3	2521.17	5.94787	41.6317	1
P13645	Keratin, type I cytoskeletal 10 OS=Homo sapiens OX=9606 GN=KRT10 PE=1 SV=6 - [K1C10_HUMAN]	383.733	50.68	10	26	30	159	8.40767e+08	584	58.7917	5.21143
	A2	Sequence	# PSMs	# Proteins	# Protein Groups	Protein Group Accessions	Modifications	ΔCn	Area	q-Value	PEP	XCorr	Charge	MH+ [Da]	ΔM [ppm]	RT [min]	# Missed Cleavages
	High	GSLGGGFSSGGFSGGSFSR	6	1	1	P13645		0	3.51468e+08	0	2.214e-10	5.43628	2	1707.78	5.0229	40.1159	0
	High	NVQALEIELQSQLALK	10	1	1	P13645		0	187471056	0	1.144e-08	4.84949	2	1797.02	4.30462	59.4067	0
	High	SKELTTEIDNNIEQISSYK	7	1	1	P13645		0	423338276	0	3.252e-06	4.53804	3	2212.11	7.05175	43.3426	1
	High	SQYEQLAEQNRK	7	1	1	P13645		0	261821923	0	2.946e-06	4.04308	3	1493.74	5.3573	19.6199	1
	High	ELTTEIDNNIEQISSYK	5	1	1	P13645		0	255582850	0	6.535e-08	3.95953	2	1996.98	4.26569	48.916	0
	High	AETEcQNTEYQQLLDIK	5	1	1	P13645	C5(Carbamidomethyl)	0	116906899	0	5.78e-08	3.83545	2	2082.98	5.50686	43.3349	0
	High	LKYENEVALR	12	1	1	P13645		0	566090520	0	0.0008538	3.81524	3	1234.68	4.58841	24.6545	1
	High	QSVEADINGLRR	6	6	1	P13645		0	1.51434e+08	0	2.727e-05	3.7227	3	1357.72	4.65649	25.017	1
	High	QSLEASLAETEGR	8	1	1	P13645		0	6.15977e+08	0	1.968e-06	3.71026	2	1390.69	5.0209	29.8737	0
	High	ADLEmQIESLTEELAYLKK	4	1	1	P13645	M5(Oxidation)	0	1.74187e+07	0	7.221e-06	3.58883	3	2240.15	5.99707	71.8221	1
	High	TIDDLKNQILNLTTDNANILLQIDNAR	2	1	1	P13645		0	333079776	0	8.448e-07	3.4418	3	3052.64	5.50635	76.6594	1
	High	SLLEGEGSSGGGGR	4	1	1	P13645		0	3.10995e+08	0	8.139e-06	3.3431	2	1262.6	5.80426	22.0794	0
	High	QSVEADINGLR	5	7	1	P13645		0	171955675	0	3.119e-05	3.20329	2	1201.62	6.12339	29.5935	0
	High	SQYEQLAEQNR	4	1	1	P13645		0	90315004	0	2.359e-05	3.14258	2	1365.65	6.31606	21.4012	0
	High	NVSTGDVNVEmNAAPGVDLTQLLNNmR	3	1	1	P13645	M11(Oxidation); M26(Oxidation)	0	1.25396e+08	0	1.182e-08	2.94754	3	2904.4	4.63506	57.6501	0
	High	LENEIQTYR	4	1	1	P13645		0	1.27927e+08	0	0.0004777	2.94016	2	1165.59	5.92927	22.8968	0
	High	ALEESNYELEGK	8	1	1	P13645		0	768349338	0	4.579e-05	2.92971	2	1381.66	5.49197	25.2922	0
	High	IRLENEIQTYR	1	1	1	P13645		0	2.02492e+08	0	1.799e-05	2.72433	2	1434.78	5.91637	28.3773	1
	High	VTmQNLNDR	3	8	3	P13645;P02533;P08779	M3(Oxidation)	0	7.27754e+07	0	0.00155	2.70454	2	1106.53	5.17609	18.6218	0
	High	DAEAWFNEK	7	4	1	P13645		0	514012800	0	0.001575	2.53656	2	1109.5	5.21117	34.9219	0
	High	VLDELTLTK	9	1	1	P13645		0	1137972894	0	0.001057	2.48633	2	1031.6	5.6439	35.5873	0
	High	VTMQNLNDR	3	8	3	P13645;P02533;P08779		0	4.84407e+07	0	0.001487	2.46633	2	1090.54	5.40242	21.0512	0
	High	NHEEEmKDLR	5	1	1	P13645	M6(Oxidation)	0	1.40008e+07	0	0.001168	2.28242	2	1316.6	6.03198	18.0029	1
	High	ADLEMQIESLTEELAYLKK	1	1	1	P13645		0	2.41396e+07	0	5.378e-05	2.15187	3	2224.16	5.92185	70.5819	1
	High	LASYLDKVR	4	14	4	P13645;P02533;P08779;P08727		0	104558488	0	0.001345	2.11239	2	1064.62	4.93005	24.4665	1
	High	YENEVALR	2	1	1	P13645		0	4.33174e+07	0.001	0.005544	2.22737	2	993.505	4.7569	22.2331	0
	High	SEITELRR	7	1	1	P13645		0	177832705	0.001	0.006681	2.01224	3	1003.56	5.50752	20.3404	1
	High	NHEEEMKDLR	1	1	1	P13645		0	3.5815e+06	0.001	0.01078	1.7994	2	1300.6	5.106	19.0264	1
	High	NVSTGDVNVEmNAAPGVDLTQLLNNMR	1	1	1	P13645	M11(Oxidation)	0	2.62088e+07	0.001	0.003081	1.78912	3	2888.39	2.35083	67.0664	0
	High	RVLDELTLTK	2	1	1	P13645		0	3.06348e+07	0.002	0.0159	2.82778	2	1187.7	4.45246	32.8536	1
	High	IKEWYEK	4	1	1	P13645		0	2.24374e+08	0.003	0.02623	2.15568	2	995.525	5.71145	22.0367	1
	High	LAADDFR	5	34	8	P13645;P02533;P08779;P08727;Q15323;O76013;C4AM86;Q14525		0	2.71283e+08	0.004	0.04971	2.14536	2	807.405	6.8697	23.0531	0
	High	SEITELR	2	1	1	P13645		0	2.8399e+07	0.004	0.05398	1.96784	2	847.457	5.47556	22.2991	0
	High	LASYLDK	2	15	5	P13645;P02533;P08779;P08727;P35527		0	233707067	0.008	0.1312	2.2382	2	809.444	4.73057	22.7728	0
P07437	Tubulin beta chain OS=Homo sapiens OX=9606 GN=TUBB PE=1 SV=2 - [TBB5_HUMAN]	342.29	58.56	41	5	24	124	1.14131e+09	444	49.639	4.89404
	A2	Sequence	# PSMs	# Proteins	# Protein Groups	Protein Group Accessions	Modifications	ΔCn	Area	q-Value	PEP	XCorr	Charge	MH+ [Da]	ΔM [ppm]	RT [min]	# Missed Cleavages
	High	SGPFGQIFRPDNFVFGQSGAGNNWAK	7	27	4	B2R6L0;P04350;P68371;P07437		0	1356088516	0	2.227e-13	6.74354	3	2798.36	5.37578	61.675	0
	High	FWEVISDEHGIDPTGTYHGDSDLQLDR	7	5	1	P07437		0	177429485	0	1.951e-10	5.88347	4	3102.42	5.41121	51.0648	0
	High	GHYTEGAELVDSVLDVVR	8	27	3	B2R6L0;P68371;P07437		0	433894160	0	1.072e-07	4.97084	3	1958.99	5.4965	59.8225	0
	High	LHFFmPGFAPLTSR	10	41	4	B2R6L0;P04350;P68371;P07437	M5(Oxidation)	0	171436632	0	7.983e-09	4.56081	3	1636.84	5.78778	49.565	0
	High	ALTVPELTQQVFDAK	13	13	1	P07437		0	1300642320	0	4.108e-06	4.44956	3	1659.9	5.55624	55.7191	0
	High	GHYTEGAELVDSVLDVVRK	8	27	3	B2R6L0;P68371;P07437		0	122513944	0	2.078e-06	4.09695	3	2087.09	4.16519	53.099	1
	High	LHFFMPGFAPLTSR	9	41	4	B2R6L0;P04350;P68371;P07437		0	36720792	0	2.867e-06	3.93854	3	1620.85	7.26406	57.6202	0
	High	AILVDLEPGTMDSVR	2	20	2	B2R6L0;P07437		0	6.91664e+07	0	1.401e-06	3.61655	2	1615.85	5.98413	50.7187	0
	High	mAVTFIGNSTAIQELFK	2	16	1	P07437	M1(Oxidation)	0	1.56164e+08	0	8.985e-07	3.57807	2	1885.98	3.06419	63.0758	0
	High	ISVYYNEATGGK	5	7	1	P07437		0	703555144	0	1.125e-05	3.34178	2	1301.64	5.8247	25.8193	0
	High	NSSYFVEWIPNNVK	4	42	4	B2R6L0;P04350;P68371;P07437		0	7.67206e+08	0	6.072e-07	3.33187	2	1696.84	5.49931	52.929	0
	High	mAVTFIGNSTAIQELFKR	1	16	1	P07437	M1(Oxidation)	0	0	0	2.279e-06	3.31734	3	2042.09	5.46103	56.2282	1
	High	KLAVNMVPFPR	2	48	4	B2R6L0;P04350;P68371;P07437		0	2.23472e+07	0	4.998e-05	3.14226	2	1271.74	5.13954	39.5374	1
	High	IMNTFSVVPSPK	2	28	3	P04350;P68371;P07437		0	1.65211e+08	0	5.046e-06	3.02927	2	1319.71	6.25582	40.3813	0
	High	ImNTFSVVPSPK	4	28	3	P04350;P68371;P07437	M2(Oxidation)	0	3.59842e+08	0	9.941e-06	3.00752	2	1335.71	5.41838	34.7373	0
	High	LAVNmVPFPR	3	48	4	B2R6L0;P04350;P68371;P07437	M5(Oxidation)	0	2.99886e+08	0	0.0001379	2.93047	2	1159.64	5.81012	38.6549	0
	High	ISEQFTAMFR	2	37	4	B2R6L0;P04350;P68371;P07437		0	6.50799e+07	0	0.0001222	2.85832	2	1229.6	4.61141	44.4259	0
	High	LAVNMVPFPR	3	48	4	B2R6L0;P04350;P68371;P07437		0	291744223	0	7.349e-05	2.85049	2	1143.64	5.1809	47.3263	0
	High	EVDEQmLNVQNK	3	30	3	B2R6L0;P68371;P07437	M6(Oxidation)	0	131083999	0	3.004e-05	2.68936	2	1462.69	6.38877	21.1267	0
	High	ISEQFTAmFR	3	37	4	B2R6L0;P04350;P68371;P07437	M8(Oxidation)	0	167487344	0	0.0001063	2.66211	2	1245.6	4.42051	34.0234	0
	High	MAVTFIGNSTAIQELFKR	2	16	1	P07437		0	3.34931e+07	0	9.489e-07	2.65418	3	2026.09	5.4646	60.7445	1
	High	FPGQLNADLRK	2	54	4	B2R6L0;P04350;P68371;P07437		0	4.84905e+07	0	1.61e-05	2.63276	2	1258.7	4.39906	26.8475	1
	High	FPGQLNADLR	4	54	4	B2R6L0;P04350;P68371;P07437		0	2.23862e+08	0	0.0001362	2.61253	2	1130.6	4.24903	33.7718	0
	High	AILVDLEPGTmDSVR	4	20	2	B2R6L0;P07437	M11(Oxidation)	0	4.84881e+08	0	9.912e-06	2.54341	2	1631.84	5.22652	44.0833	0
	High	MAVTFIGNSTAIQELFK	1	16	1	P07437		0	1.06008e+07	0	0.0002617	2.51848	3	1869.99	4.96608	67.5394	0
	High	YLTVAAVFR	5	24	3	P04350;P68371;P07437		0	2.93074e+08	0	0.001507	2.37029	2	1039.6	4.71814	45.9788	0
	High	IREEYPDRImNTFSVVPSPK	1	16	2	P68371;P07437	M10(Oxidation)	0	9.3062e+06	0	2.448e-05	2.20068	4	2394.23	7.02956	37.0867	2
	High	EVDEQMLNVQNK	1	30	3	B2R6L0;P68371;P07437		0	9.28916e+07	0	0.0001188	2.17625	2	1446.7	6.15089	27.1813	0
	High	EIVHIQAGQcGNQIGAK	2	37	4	B2R6L0;P07437;P04350;P68371	C10(Carbamidomethyl)	0	25663509	0	0.0002185	1.93724	3	1822.93	4.53182	24.5767	0
	High	TAVcDIPPR	2	37	4	B2R6L0;P04350;P68371;P07437	C4(Carbamidomethyl)	0	0	0.001	0.005195	2.08112	2	1028.52	5.16322	22.0713	0
	High	mREIVHIQAGQcGNQIGAK	1	35	4	B2R6L0;P07437;P04350;P68371	M1(Oxidation); C12(Carbamidomethyl)	0	1.02252e+07	0.001	0.007117	1.88874	3	2126.07	5.12041	23.0607	1
	High	IREEYPDR	1	34	3	B2R6L0;P68371;P07437		0	7.27402e+07	0.005	0.08062	2.3329	3	1077.54	5.06166	19.0538	1
P10809	60 kDa heat shock protein, mitochondrial OS=Homo sapiens OX=9606 GN=HSPD1 PE=1 SV=2 - [CH60_HUMAN]	333.403	71.55	17	33	36	99	2.7966e+09	573	61.0164	5.87158
	A2	Sequence	# PSMs	# Proteins	# Protein Groups	Protein Group Accessions	Modifications	ΔCn	Area	q-Value	PEP	XCorr	Charge	MH+ [Da]	ΔM [ppm]	RT [min]	# Missed Cleavages
	High	KISSIQSIVPALEIANAHR	3	7	1	P10809		0	648041680	0	3.256e-13	6.31392	3	2047.18	5.56863	44.6344	1
	High	KPLVIIAEDVDGEALSTLVLNR	10	8	1	P10809		0	1393798169	0	1.755e-09	5.84097	3	2365.35	5.60119	65.2	0
	High	RIQEIIEQLDVTTSEYEKEK	1	3	1	P10809		0	374259820	0	3.94e-13	5.81656	3	2451.28	6.88299	48.3174	2
	High	IQEIIEQLDVTTSEYEKEK	4	3	1	P10809		0	885791076	0	2.12e-12	5.64414	3	2295.17	4.89795	45.8247	1
	High	VGEVIVTKDDAMLLK	2	5	1	P10809		0	173707344	0	2.56e-07	5.0506	3	1630.92	4.46641	38.7373	1
	High	ALMLQGVDLLADAVAVTMGPK	2	12	1	P10809		0	9.83745e+07	0	7.097e-08	4.97535	3	2113.15	5.16129	77.1558	0
	High	cEFQDAYVLLSEKK	2	8	1	P10809	C1(Carbamidomethyl)	0	9.43674e+07	0	2.624e-08	4.82862	3	1729.86	4.96136	41.7141	1
	High	GVMLAVDAVIAELKK	3	7	1	P10809		0	223325268	0	4.592e-08	4.80162	3	1556.92	4.77238	64.0865	1
	High	GVmLAVDAVIAELKK	4	7	1	P10809	M3(Oxidation)	0	170474349	0	1.287e-08	4.78642	3	1572.91	4.54196	56.2145	1
	High	AAVEEGIVLGGGcALLR	1	5	1	P10809	C13(Carbamidomethyl)	0	59558303	0	2.63e-07	4.6359	3	1684.91	5.76576	50.2007	0
	High	TLNDELEIIEGmKFDR	1	8	1	P10809	M12(Oxidation)	0	235493597	0	5.978e-08	4.53419	3	1938.95	3.06516	48.7351	1
	High	RIQEIIEQLDVTTSEYEK	1	4	1	P10809		0	1.06759e+08	0	4.766e-09	4.17612	3	2194.14	6.60328	51.8628	1
	High	QSKPVTTPEEIAQVATISANGDK	1	10	1	P10809		0	46738214	0	1.442e-08	4.10498	3	2384.24	4.72354	38.274	0
	High	VGEVIVTKDDAmLLK	5	5	1	P10809	M12(Oxidation)	0	246866537	0	3.572e-07	4.04643	2	1646.91	5.07281	34.407	1
	High	LVQDVANNTNEEAGDGTTTATVLAR	10	8	1	P10809		0	3.46786e+09	0	7.223e-07	4.00164	3	2560.26	4.33059	35.3984	0
	High	ISSIQSIVPALEIANAHR	6	7	1	P10809		0	2638570282	0	1.819e-08	3.94628	3	1919.08	5.30388	52.1665	0
	High	cIPALDSLTPANEDQK	1	5	1	P10809	C1(Carbamidomethyl)	0	199320881	0	6.327e-09	3.77628	2	1771.86	5.0415	41.3358	0
	High	IQEIIEQLDVTTSEYEK	3	4	1	P10809		0	3.03669e+08	0	3.704e-06	3.769	3	2038.04	6.50261	51.289	0
	High	TALLDAAGVASLLTTAEVVVTEIPK	3	5	1	P10809		0	2.97237e+07	0	5.791e-07	3.71756	3	2482.41	4.96784	77.4975	0
	High	VGLQVVAVK	2	6	1	P10809		0	1646173106	0	0.001235	3.71222	2	912.592	4.44025	30.6958	0
	High	VGGTSDVEVNEKKDR	1	5	1	P10809		0	39080413	0	1.792e-06	3.49267	2	1632.83	5.41577	18.7598	2
	High	cEFQDAYVLLSEK	1	8	1	P10809	C1(Carbamidomethyl)	0	128088442	0	2.899e-07	3.15405	2	1601.76	4.71829	50.0226	0
	High	SIDLKDKYK	1	11	1	P10809		0	66276852	0	0.001156	3.09943	2	1109.63	4.53159	20.6479	2
	High	DRVTDALNATR	1	5	1	P10809		0	85726759	0	2.047e-05	3.03746	2	1231.65	5.32143	24.7892	1
	High	TVIIEQSWGSPK	4	11	1	P10809		0	2283380661	0	6.989e-05	2.94949	2	1344.72	5.18666	34.4771	0
	High	GYISPYFINTSK	4	10	1	P10809		0	2095826554	0	9.245e-05	2.89829	2	1389.71	4.97822	41.7081	0
	High	VTKDGVTVAK	1	12	1	P10809		0	58889211	0	0.000248	2.67541	2	1017.6	4.65715	18.713	1
	High	ALmLQGVDLLADAVAVTmGPK	1	12	1	P10809	M3(Oxidation); M18(Oxidation)	0	3.82602e+06	0	0.0002085	2.3749	3	2145.14	6.95153	72.43	0
	High	NQLKDmAIATGGAVFGEEGLTLNLEDVQPHDLGK	1	6	1	P10809	M6(Oxidation)	0	54231480	0	0.001069	2.11041	3	3596.8	3.92576	56.1205	1
	High	VTDALNATR	3	5	1	P10809		0	9.3586e+08	0.001	0.004001	3.01533	2	960.516	4.87266	20.6229	0
	High	LSDGVAVLK	4	5	1	P10809		0	1146645040	0.001	0.005954	2.91418	2	901.539	4.42902	26.8791	0
	High	VGEVIVTK	1	6	1	P10809		0	16339993	0.001	0.004556	2.73066	2	844.518	5.14468	22.0104	0
	High	IGIEIIKR	3	5	1	P10809		0	1.18884e+07	0.001	0.009199	2.28147	3	941.619	4.64591	27.9418	1
	High	APGFGDNRK	1	6	1	P10809		0	0	0.001	0.00448	2.23035	2	961.493	7.84198	19.1037	1
	High	GVITVKDGK	1	11	2	P10809;B9VP24		0	2.12997e+07	0.002	0.0234	2.57758	2	916.551	4.91682	19.6643	1
	High	IGIEIIK	3	5	1	P10809		0	401043590	0.002	0.0204	1.66306	2	785.517	4.98411	36.642	0
	High	IPAmTIAK	1	5	1	P10809	M4(Oxidation)	0	189583449	0.004	0.04186	1.9902	2	860.495	4.84549	20.7344	0
	High	GANPVEIRR	1	10	2	P10809;B9VP24		0	45419412	0.005	0.07093	2.48839	2	1011.57	4.75007	20.1101	1
	High	KGVITVK	1	11	2	P10809;B9VP24		0	76251704	0.007	0.1192	2.64034	2	744.501	4.5211	19.9102	1
P11142	Heat shock cognate 71 kDa protein OS=Homo sapiens OX=9606 GN=HSPA8 PE=1 SV=1 - [HSP7C_HUMAN]	327.8	48.61	27	22	28	119	2581609085	646	70.8542	5.51611
	A2	Sequence	# PSMs	# Proteins	# Protein Groups	Protein Group Accessions	Modifications	ΔCn	Area	q-Value	PEP	XCorr	Charge	MH+ [Da]	ΔM [ppm]	RT [min]	# Missed Cleavages
	High	GPAVGIDLGTTYScVGVFQHGK	2	14	1	P11142	C14(Carbamidomethyl)	0	342785902	0	8.28e-14	5.32277	3	2263.13	5.57099	47.4665	0
	High	LDKSQIHDIVLVGGSTR	6	10	1	P11142		0	573674744	0	1.259e-09	5.2627	3	1838.02	4.33618	32.183	1
	High	IINEPTAAAIAYGLDKK	6	11	1	P11142		0	2551947152	0	4.824e-11	5.07592	3	1788	5.43167	40.1494	1
	High	HWPFMVVNDAGRPK	1	14	1	P11142		0	134057034	0	1.296e-09	4.28268	3	1653.84	5.02637	35.1686	0
	High	QTQTFTTYSDNQPGVLIQVYEGER	6	11	1	P11142		0	1590718035	0	1.535e-07	4.21908	3	2774.34	5.28578	53.3531	0
	High	IINEPTAAAIAYGLDK	11	21	3	P11021;A0A1U9X7X4;P11142		0	8.03717e+08	0	1.209e-08	4.16359	3	1659.9	4.67376	46.7249	0
	High	mVNHFIAEFK	6	9	1	P11142	M1(Oxidation)	0	4.13813e+08	0	1.212e-05	4.1042	2	1251.63	5.12899	29.7224	0
	High	ARFEELNADLFR	6	11	1	P11142		0	642191076	0	5.785e-05	4.00208	3	1480.76	6.56516	41.924	1
	High	RFDDAVVQSDMK	1	15	1	P11142		0	37481932	0	4.895e-07	3.92401	2	1410.68	7.26111	25.0048	1
	High	SQIHDIVLVGGSTR	9	10	1	P11142		0	977126763	0	3.166e-05	3.81808	3	1481.81	4.34633	30.0916	0
	High	mKEIAEAYLGK	3	15	1	P11142	M1(Oxidation)	0	68446166	0	5.931e-06	3.68626	2	1268.66	5.19498	24.0771	1
	High	HWPFmVVNDAGRPK	3	14	1	P11142	M5(Oxidation)	0	150835750	0	6.983e-07	3.63632	3	1669.83	4.58759	30.8436	0
	High	MKEIAEAYLGK	2	15	1	P11142		0	6.94165e+07	0	7.674e-06	3.5678	2	1252.67	5.39225	26.9111	1
	High	SFYPEEVSSmVLTK	4	15	1	P11142	M10(Oxidation)	0	156171038	0	2.096e-06	3.50902	3	1632.79	4.9034	41.8694	0
	High	TVTNAVVTVPAYFNDSQR	2	12	1	P11142		0	0	0	7.368e-06	3.46651	3	1982.01	5.8129	46.1862	0
	High	LLQDFFNGKELNK	1	17	2	P11142;B3KSM6		0	4.80646e+07	0	1.344e-05	3.43147	3	1565.84	4.76711	42.0417	1
	High	DAGTIAGLNVLR	3	15	1	P11142		0	1261020056	0	5.253e-05	3.4053	2	1199.68	4.80962	45.2561	0
	High	STAGDTHLGGEDFDNR	6	8	1	P11142		0	908622061	0	3.583e-07	3.40093	2	1691.73	4.60163	22.0102	0
	High	mVNHFIAEFKR	2	9	1	P11142	M1(Oxidation)	0	26879843	0	0.000505	3.0786	3	1407.73	4.79999	25.999	1
	High	FEELNADLFR	5	12	1	P11142		0	3.27496e+08	0	0.0001058	3.06476	2	1253.62	5.15697	47.5002	0
	High	NQVAMNPTNTVFDAK	2	12	1	P11142		0	231912660	0	4.498e-08	2.98717	2	1649.8	4.33656	34.1278	0
	High	VQVEYKGETK	2	15	1	P11142		0	3.15916e+08	0	0.0006057	2.77909	2	1180.63	5.29506	19.3309	1
	High	VEIIANDQGNR	5	42	5	P11021;A0A1U9X7W4;A0A1U9X7X4;P11142;B3KSM6		0	1.23863e+09	0	3.355e-05	2.75365	2	1228.64	5.76097	22.3742	0
	High	SINPDEAVAYGAAVQAAILSGDK	2	9	1	P11142		0	2.65262e+07	0	0.0001478	2.69191	3	2260.16	5.09627	67.1586	0
	High	TTPSYVAFTDTER	7	38	4	A0A1U9X7W4;A0A1U9X7X4;P11142;B3KSM6		0	3602162068	0	1.119e-05	2.66839	2	1487.71	5.51785	33.6329	0
	High	NSLESYAFNmK	1	14	1	P11142	M10(Oxidation)	0	2.64435e+07	0	7.71e-05	2.65748	2	1319.6	5.91976	31.4559	0
	High	ITITNDKGR	1	41	4	A0A1U9X7W4;A0A1U9X7X4;P11142;B3KSM6		0	39152841	0	0.0005059	2.54559	3	1017.57	4.68733	19.1597	1
	High	NQVAmNPTNTVFDAK	4	12	1	P11142	M5(Oxidation)	0	89410672	0	6.512e-07	2.47308	2	1665.8	6.32157	27.0916	0
	High	SFYPEEVSSMVLTK	3	15	1	P11142		0	150683490	0	2.436e-05	2.31027	2	1616.79	4.49542	50.56	0
	High	MVNHFIAEFK	1	9	1	P11142		0	2.59134e+06	0	0.0006184	2.24704	2	1235.63	4.43901	35.2401	0
	High	LLQDFFNGK	3	17	2	P11142;B3KSM6		0	706754590	0	0.001398	2.16482	2	1081.57	4.69705	43.6442	0
	High	LSKEDIER	2	12	1	P11142		0	235961699	0.001	0.01219	2.58881	2	989.531	4.54456	19.3048	1
	High	NQVAmNPTNTVFDAKR	1	12	1	P11142	M5(Oxidation)	0	5.68874e+06	0.001	0.002261	2.52387	3	1821.9	4.4409	24.4756	1
P35527	Keratin, type I cytoskeletal 9 OS=Homo sapiens OX=9606 GN=KRT9 PE=1 SV=3 - [K1C9_HUMAN]	320.979	56.5	2	27	28	117	9.03073e+08	623	62.0268	5.23682
	A2	Sequence	# PSMs	# Proteins	# Protein Groups	Protein Group Accessions	Modifications	ΔCn	Area	q-Value	PEP	XCorr	Charge	MH+ [Da]	ΔM [ppm]	RT [min]	# Missed Cleavages
	High	HGVQELEIELQSQLSKK	5	2	1	P35527		0	62497106	0	1.778e-13	6.55756	3	1966.07	6.26974	41.8277	1
	High	DIENQYETQITQIEHEVSSSGQEVQSSAK	12	2	1	P35527		0	1.03831e+09	0	8.559e-11	6.05951	3	3264.57	15.7545	56.9615	0
	High	HGVQELEIELQSQLSK	11	2	1	P35527		0	335952152	0	6.21e-10	5.67242	3	1837.98	5.84292	47.0334	0
	High	LASYLDKVQALEEANNDLENK	5	1	1	P35527		0	437946419	0	1.434e-10	5.59764	3	2377.2	5.49671	46.8073	1
	High	EIETYHNLLEGGQEDFESSGAGK	6	2	1	P35527		0	8.44378e+08	0	1.806e-08	5.29417	3	2510.15	5.61637	40.5198	0
	High	SGGGGGGGLGSGGSIR	4	1	1	P35527		0	180160550	0	6.205e-08	5.24512	2	1232.6	5.49289	19.8345	0
	High	GGSGGSYGGGGSGGGYGGGSGSR	4	2	1	P35527		0	65375308	0	6.131e-09	5.11072	2	1791.74	5.73935	18.8227	0
	High	KDIENQYETQITQIEHEVSSSGQEVQSSAK	1	2	1	P35527		0	53330890	0	1.562e-09	4.50569	4	3392.62	2.6886	47.3617	1
	High	NYSPYYNTIDDLKDQIVDLTVGNNK	5	1	1	P35527		0	826526077	0	4.429e-08	4.35231	3	2902.42	3.79431	66.6754	1
	High	VQALEEANNDLENK	5	1	1	P35527		0	9.22833e+07	0	5.166e-07	3.69765	2	1586.78	6.57897	25.8122	0
	High	QGVDADINGLR	3	2	1	P35527		0	1.54465e+08	0	5.042e-05	3.60038	2	1157.6	4.74418	27.8137	0
	High	FSSSSGYGGGSSR	3	1	1	P35527		0	8.0947e+07	0	3.668e-05	3.1887	2	1235.54	6.00477	18.9458	0
	High	GGGGSFGYSYGGGSGGGFSASSLGGGFGGGSR	5	1	1	P35527		0	231592725	0	8.439e-06	3.12473	3	2705.17	4.57155	47.6969	0
	High	GGSGGSHGGGSGFGGESGGSYGGGEEASGSGGGYGGGSGK	3	2	1	P35527		0	1.34161e+08	0	0.0009192	3.07706	3	3223.3	4.7594	20.5115	0
	High	QEYEQLIAK	5	2	1	P35527		0	3.0001e+08	0	0.000565	2.66427	2	1121.59	6.0186	26.4999	0
	High	QVLDNLTmEK	4	2	1	P35527	M8(Oxidation)	0	7.30893e+07	0	0.0006386	2.41745	2	1206.61	5.29134	26.9844	0
	High	QVLDNLTMEK	1	2	1	P35527		0	1.00155e+07	0	0.0005822	2.25608	2	1190.62	5.70524	32.1129	0
	High	TLLDIDNTR	7	1	1	P35527		0	2.633e+08	0	0.0008305	2.25581	2	1060.57	5.7934	33.2401	0
	High	QEIEcQNQEYSLLLSIK	1	2	1	P35527	C5(Carbamidomethyl)	0	0	0	7.626e-05	2.15743	2	2095.05	3.71947	52.8707	0
	High	IKFEmEQNLR	2	2	1	P35527	M5(Oxidation)	0	62022863	0	0.001098	1.89886	2	1323.68	5.47026	23.3382	1
	High	KGPAAIQK	1	1	1	P35527		0	3.66285e+06	0.001	0.002106	2.90873	2	812.503	4.92915	18.2419	1
	High	STMQELNSR	4	1	1	P35527		0	27574589	0.001	0.007291	2.40265	2	1065.5	5.0934	20.4953	0
	High	IQDWYDKK	1	1	1	P35527		0	4.80282e+07	0.001	0.00614	2.38785	2	1095.55	5.4153	22.0809	1
	High	STmQELNSR	3	1	1	P35527	M3(Oxidation)	0	1.56423e+07	0.001	0.006332	2.15556	2	1081.5	5.6565	18.438	0
	High	QFSSSYLSR	1	1	1	P35527		0	0	0.001	0.001914	2.02768	2	1074.53	4.25981	25.6648	0
	High	IKFEMEQNLR	4	2	1	P35527		0	50504236	0.001	0.002434	1.93779	2	1307.68	4.91581	29.5099	1
	High	TLNDMRQEYEQLIAK	1	2	1	P35527		0	1.50818e+07	0.001	0.01266	1.56477	3	1851.94	5.3579	44.3418	1
	High	TLNDmRQEYEQLIAK	3	2	1	P35527	M5(Oxidation)	0	2.00475e+07	0.001	0.008399	1.47631	3	1867.93	5.55097	33.4576	1
	High	MTLDDFR	2	2	1	P35527		0	2.31166e+07	0.002	0.02361	1.99354	2	897.418	4.52164	34.3116	0
	High	IQDWYDK	2	1	1	P35527		0	10423776	0.003	0.03603	1.29191	2	967.457	4.74364	24.9247	0
	High	GPAAIQK	1	1	1	P35527		0	801329	0.007	0.1197	1.27147	2	684.408	5.3156	12.2923	0
	High	LASYLDK	2	15	5	P13645;P02533;P08779;P08727;P35527		0	233707067	0.008	0.1312	2.2382	2	809.444	4.73057	22.7728	0
Q59H57	Fusion (Involved in t(12;16) in malignant liposarcoma) isoform a variant (Fragment) OS=Homo sapiens OX=9606 PE=2 SV=1 - [Q59H57_HUMAN]	295.842	46.67	8	12	14	100	9.88617e+09	300	31.9743	9.5249
	A2	Sequence	# PSMs	# Proteins	# Protein Groups	Protein Group Accessions	Modifications	ΔCn	Area	q-Value	PEP	XCorr	Charge	MH+ [Da]	ΔM [ppm]	RT [min]	# Missed Cleavages
	High	APKPDGPGGGPGGSHMGGNYGDDR	5	7	1	Q59H57		0	284371229	0	2.537e-12	6.9785	3	2252.99	6.28941	19.7634	0
	High	HDSEQDNSDNNTIFVQGLGENVTIESVADYFK	10	6	1	Q59H57		0	12247289140	0	5.349e-11	6.79611	3	3585.69	19.132	70.5244	0
	High	APKPDGPGGGPGGSHmGGNYGDDR	4	7	1	Q59H57	M16(Oxidation)	0	624420504	0	2.95e-07	5.87597	3	2268.98	5.31199	18.6953	0
	High	KTGQPmINLYTDRETGK	2	8	1	Q59H57	M6(Oxidation)	0	8.62692e+07	0	7.177e-08	5.12066	4	1968	6.03198	22.9631	2
	High	DQGSRHDSEQDNSDNNTIFVQGLGENVTIESVADYFK	1	6	1	Q59H57		0	233757850	0	1.135e-08	5.11398	4	4128.89	7.06793	66.8426	1
	High	AAIDWFDGKEFSGNPIK	28	8	1	Q59H57		0	13161994532	0	3.148e-08	4.91773	3	1894.94	6.03084	51.326	1
	High	TGQPMINLYTDRETGK	4	8	1	Q59H57		0	1144387851	0	9.639e-09	4.51853	3	1823.91	5.16649	29.9395	1
	High	LKGEATVSFDDPPSAK	12	8	1	Q59H57		0	4249213436	0	5.633e-09	4.18967	2	1661.85	5.14246	25.2549	1
	High	KTGQPmINLYTDR	3	8	1	Q59H57	M6(Oxidation)	0	137508280	0	4.372e-05	3.92923	3	1552.79	5.05541	24.9091	1
	High	TGQPmINLYTDRETGK	6	8	1	Q59H57	M5(Oxidation)	0	1185772299	0	4.545e-06	3.83318	3	1839.9	6.06079	25.6542	1
	High	GEATVSFDDPPSAK	3	11	2	Q59H57;B4E312		0	523809872	0	1.458e-06	3.28985	2	1420.67	5.9034	26.0189	0
	High	TGQPmINLYTDR	9	8	1	Q59H57	M5(Oxidation)	0	3.60386e+09	0	0.0001393	2.76593	2	1424.69	6.16151	30.274	0
	High	GGFPSGGGGGGGQQR	1	8	1	Q59H57		0	5.17806e+07	0	0.0001298	2.54616	2	1275.59	5.16438	19.3986	0
	High	cPNPTcENmNFSWR	1	7	1	Q59H57	C1(Carbamidomethyl); C6(Carbamidomethyl); M9(Oxidation)	0	3.489e+07	0	4.794e-07	2.52134	2	1828.73	5.31496	30.3821	0
	High	TGQPMINLYTDR	5	8	1	Q59H57		0	1258631740	0	0.0001457	2.48082	2	1408.7	5.65467	36.0651	0
	High	AAIDWFDGK	5	11	2	Q59H57;B4E312		0	4246028015	0	0.001353	2.27432	2	1022.5	4.91232	41.8618	0
	High	EFSGNPIK	1	8	1	Q59H57		0	8.16138e+07	0.008	0.1337	1.68011	2	891.462	5.04133	22.1885	0
F6KPG5	Albumin (Fragment) OS=Homo sapiens OX=9606 PE=2 SV=1 - [F6KPG5_HUMAN]	294.158	48.89	14	31	31	124	5.98628e+08	585	66.488	6.03662
	A2	Sequence	# PSMs	# Proteins	# Protein Groups	Protein Group Accessions	Modifications	ΔCn	Area	q-Value	PEP	XCorr	Charge	MH+ [Da]	ΔM [ppm]	RT [min]	# Missed Cleavages
	High	KVPQVSTPTLVEVSR	17	13	1	F6KPG5		0	1245735895	0	1.039e-06	5.38002	3	1639.95	4.99818	32.3544	1
	High	VHTEccHGDLLEcADDR	6	12	1	F6KPG5	C5(Carbamidomethyl); C6(Carbamidomethyl); C13(Carbamidomethyl)	0	9.26461e+07	0	2.209e-11	5.0791	3	2086.85	5.52601	22.5099	0
	High	VPQVSTPTLVEVSR	7	13	1	F6KPG5		0	1.57709e+08	0	3.486e-08	3.79411	2	1511.85	5.30897	38.309	0
	High	LKEccEKPLLEK	4	12	1	F6KPG5	C4(Carbamidomethyl); C5(Carbamidomethyl)	0	14087839	0	2.014e-06	3.71488	2	1546.81	5.73592	20.3837	1
	High	ADDKETcFAEEGKK	4	12	1	F6KPG5	C7(Carbamidomethyl)	0	20810218	0	3.828e-07	3.70291	3	1627.74	5.35379	18.7587	2
	High	AAFTEccQAADK	4	11	1	F6KPG5	C6(Carbamidomethyl); C7(Carbamidomethyl)	0	58795856	0	1.621e-05	3.33924	2	1371.57	5.95627	20.6453	0
	High	LDELRDEGK	3	10	1	F6KPG5		0	4.26131e+07	0	0.0005546	3.23892	2	1074.55	5.3475	19.2301	1
	High	YIcENQDSISSK	5	12	1	F6KPG5	C3(Carbamidomethyl)	0	4.99766e+07	0	1.1e-05	3.09382	2	1443.65	5.62379	20.6531	0
	High	QTALVELVK	4	13	1	F6KPG5		0	74939117	0	0.0007707	3.07353	2	1000.61	4.97688	34.3935	0
	High	EccEKPLLEK	3	12	1	F6KPG5	C2(Carbamidomethyl); C3(Carbamidomethyl)	0	1.82981e+07	0	4.655e-05	2.9068	2	1305.63	6.29955	20.0611	0
	High	QNcELFEQLGEYK	3	13	1	F6KPG5	C3(Carbamidomethyl)	0	28300258	0	6.663e-05	2.78512	2	1657.76	5.31856	44.3296	0
	High	ETYGEMADccAK	3	9	1	F6KPG5	C9(Carbamidomethyl); C10(Carbamidomethyl)	0	3.53857e+07	0	2.714e-05	2.72226	2	1434.54	5.9674	21.1138	0
	High	LVNEVTEFAK	3	9	1	F6KPG5		0	8.79345e+07	0	0.0001975	2.64039	2	1149.62	5.49241	32.1142	0
	High	NEcFLQHK	2	9	1	F6KPG5	C3(Carbamidomethyl)	0	3.33759e+07	0	0.0007911	2.54674	2	1075.51	5.65054	20.1895	0
	High	FKDLGEENFK	3	11	1	F6KPG5		0	1.42663e+07	0	0.0001122	2.48127	3	1226.61	5.4131	24.2462	1
	High	AVMDDFAAFVEK	3	13	1	F6KPG5		0	7.1122e+07	0	5.043e-05	2.30498	2	1342.64	5.15397	55.4479	0
	High	TcVADESAENcDK	3	9	1	F6KPG5	C2(Carbamidomethyl); C11(Carbamidomethyl)	0	1.43691e+07	0	1.613e-05	2.27786	2	1498.59	5.55209	18.7394	0
	High	SLHTLFGDK	9	9	1	F6KPG5		0	5.90303e+07	0	0.001521	2.13311	2	1017.54	4.81166	28.2075	0
	High	AVmDDFAAFVEK	5	13	1	F6KPG5	M3(Oxidation)	0	1.38384e+07	0	0.0001046	2.00662	2	1358.64	6.85935	44.2229	0
	High	ccTESLVNR	2	12	1	F6KPG5	C1(Carbamidomethyl); C2(Carbamidomethyl)	0	7.51649e+06	0	0.0005804	1.86979	2	1138.5	5.98069	20.6241	0
	High	FQNALLVR	6	13	1	F6KPG5		0	1.33332e+08	0.001	0.006943	2.58877	2	960.567	4.86796	33.0478	0
	High	TYETTLEK	3	12	1	F6KPG5		0	5.08759e+07	0.001	0.005351	2.44846	2	984.494	5.15548	20.5861	0
	High	LcTVATLR	1	9	1	F6KPG5	C2(Carbamidomethyl)	0	36663594	0.001	0.01227	2.42996	2	933.523	4.51992	25.0497	0
	High	KQTALVELVK	2	13	1	F6KPG5		0	8.37395e+06	0.001	0.003095	1.88058	2	1128.71	6.62976	27.1713	1
	High	ADDKETcFAEEGK	1	12	1	F6KPG5	C7(Carbamidomethyl)	0	3.78856e+06	0.001	0.004864	1.35337	2	1499.64	5.0056	19.4509	1
	High	AEFAEVSK	3	11	1	F6KPG5		0	2.70264e+07	0.002	0.01545	2.3759	2	880.446	5.36896	20.9967	0
	High	YLYEIAR	5	10	1	F6KPG5		0	3.92438e+08	0.003	0.0288	1.36777	2	927.499	5.52179	30.1324	0
	High	DDNPNLPR	2	9	1	F6KPG5		0	6.27152e+07	0.004	0.04376	2.29337	2	940.453	5.14784	20.2168	0
	High	AAcLLPK	3	11	1	F6KPG5	C3(Carbamidomethyl)	0	17537509	0.005	0.06621	1.92906	2	772.442	4.93902	23.584	0
	High	LVAASQAALGL	1	12	1	F6KPG5		0	1.41525e+08	0.007	0.1179	2.89554	2	1013.6	4.23024	46.4418	0
	High	LVTDLTK	3	12	1	F6KPG5		0	100391594	0.009	0.148	1.76073	2	789.476	5.16077	23.0303	0
	High	VFDEFKPLVEEPQNLIK	1	13	1	F6KPG5		0	2.96091e+06	0.009	0.1474	0.723893	3	2045.11	4.99471	56.3173	0
P11021	Endoplasmic reticulum chaperone BiP OS=Homo sapiens OX=9606 GN=HSPA5 PE=1 SV=2 - [BIP_HUMAN]	293.9	53.21	5	34	36	121	8.9065e+08	654	72.2884	5.16064
	A2	Sequence	# PSMs	# Proteins	# Protein Groups	Protein Group Accessions	Modifications	ΔCn	Area	q-Value	PEP	XCorr	Charge	MH+ [Da]	ΔM [ppm]	RT [min]	# Missed Cleavages
	High	VTHAVVTVPAYFNDAQR	5	2	1	P11021		0	4.0516e+08	0	4.116e-07	4.77124	3	1887.98	5.97239	37.454	0
	High	SQIFSTASDNQPTVTIK	4	1	1	P11021		0	4.95251e+08	0	1.193e-06	4.33051	2	1836.94	5.4013	36.8874	0
	High	IEWLESHQDADIEDFKAK	5	1	1	P11021		0	39396549	0	1.172e-08	4.32419	3	2174.05	5.55548	40.3861	1
	High	IINEPTAAAIAYGLDK	11	21	3	P11021;A0A1U9X7X4;P11142		0	8.03717e+08	0	1.209e-08	4.16359	3	1659.9	4.67376	46.7249	0
	High	KSDIDEIVLVGGSTR	2	1	1	P11021		0	1.02373e+08	0	6.999e-09	4.14182	2	1588.86	5.07842	37.412	1
	High	LYGSAGPPPTGEEDTAEKDEL	2	1	1	P11021		0	2.05378e+08	0	1.451e-05	4.06703	3	2176.01	5.90539	34.1056	1
	High	SDIDEIVLVGGSTR	3	1	1	P11021		0	2.26341e+08	0	1.083e-06	3.74706	2	1460.77	5.85753	45.8764	0
	High	IINEPTAAAIAYGLDKR	7	2	1	P11021		0	6.02729e+08	0	6.338e-10	3.72753	3	1816.01	5.6584	42.5564	1
	High	KKELEEIVQPIISK	7	1	1	P11021		0	1.14118e+07	0	4.79e-07	3.70628	2	1653.99	4.82988	36.3999	2
	High	IEWLESHQDADIEDFK	3	1	1	P11021		0	8.86078e+07	0	3.9e-07	3.68221	3	1974.92	5.25533	45.5078	0
	High	NQLTSNPENTVFDAK	3	2	1	P11021		0	4.29005e+08	0	7.546e-08	3.63125	2	1677.82	5.30377	32.9156	0
	High	NQLTSNPENTVFDAKR	1	2	1	P11021		0	1.1005e+08	0	1.469e-07	3.57348	3	1833.92	5.41909	27.74	1
	High	DNHLLGTFDLTGIPPAPR	11	1	1	P11021		0	86124086	0	1.262e-06	3.5084	3	1934.02	4.87317	57.5779	0
	High	ITPSYVAFTPEGER	5	2	1	P11021		0	629601217	0	0.000738	3.28691	3	1566.79	4.26536	39.1927	0
	High	ELEEIVQPIISK	2	1	1	P11021		0	2.69599e+08	0	5.499e-06	3.27421	2	1397.8	5.27746	46.9171	0
	High	KSQIFSTASDNQPTVTIK	1	1	1	P11021		0	5.33182e+07	0	7.833e-05	3.23502	3	1965.04	4.88742	30.8886	1
	High	AKFEELNmDLFR	2	1	1	P11021	M8(Oxidation)	0	3.31342e+07	0	9.955e-06	3.04247	2	1528.76	5.65705	40.2674	1
	High	TKPYIQVDIGGGQTK	3	2	1	P11021		0	1.0155e+08	0	1.643e-07	2.85947	2	1604.87	5.701	28.3062	0
	High	KVTHAVVTVPAYFNDAQR	3	2	1	P11021		0	3.08763e+07	0	0.0001131	2.81527	4	2016.07	2.95275	33.4126	1
	High	VEIIANDQGNR	5	42	5	P11021;A0A1U9X7W4;A0A1U9X7X4;P11142;B3KSM6		0	1.23863e+09	0	3.355e-05	2.75365	2	1228.64	5.76097	22.3742	0
	High	IDTRNELESYAYSLK	2	1	1	P11021		0	1.23345e+07	0	3.612e-06	2.73915	3	1801.91	5.20546	41.1199	1
	High	IEIESFYEGEDFSETLTR	4	1	1	P11021		0	9.6581e+07	0	7.16e-06	2.70731	2	2165	4.87844	59.0056	0
	High	TFAPEEISAmVLTK	4	2	1	P11021	M10(Oxidation)	0	4.28057e+07	0	5.569e-05	2.70356	2	1552.8	5.95263	47.1185	0
	High	TFAPEEISAMVLTK	2	2	1	P11021		0	2.29854e+07	0	5.624e-07	2.70293	2	1536.8	4.2944	56.6442	0
	High	TWNDPSVQQDIK	2	2	1	P11021		0	2.44062e+08	0	3.826e-05	2.62794	2	1430.7	5.96999	29.1049	0
	High	EFFNGKEPSR	2	1	1	P11021		0	6.40109e+07	0	0.0006907	2.42972	3	1210.59	5.1735	21.816	1
	High	AKFEELNMDLFR	4	1	1	P11021		0	7.4461e+06	0	1.339e-05	2.41277	2	1512.76	4.93767	48.9121	1
	High	DAGTIAGLNVmR	2	2	1	P11021	M11(Oxidation)	0	2.34202e+08	0	6.704e-05	2.35379	2	1233.63	4.43797	32.6675	0
	High	NELESYAYSLK	2	1	1	P11021		0	424327445	0	0.0003431	2.25865	2	1316.64	4.99673	37.758	0
	High	VYEGERPLTK	2	1	1	P11021		0	201548650	0	0.0006975	2.12739	3	1191.64	4.57	19.8298	0
	High	FEELNMDLFR	1	1	1	P11021		0	3.50297e+06	0	0.0006177	1.76423	2	1313.63	5.41494	56.0927	0
	High	ITITNDQNR	1	1	1	P11021		0	194017959	0.001	0.003075	2.47617	2	1074.56	4.79849	19.9413	0
	High	VLEDSDLKK	2	1	1	P11021		0	7.96134e+07	0.001	0.01023	2.45815	3	1046.58	4.90672	19.5609	1
	High	LTPEEIER	1	4	1	P11021		0	2.81223e+08	0.001	0.006371	1.84302	2	986.52	4.65653	23.0561	0
	High	VMEHFIK	1	2	1	P11021		0	3.35777e+07	0.002	0.0188	1.3314	2	903.48	4.48558	23.5919	0
	High	VmEHFIK	1	2	1	P11021	M2(Oxidation)	0	3.52592e+07	0.003	0.02882	2.02414	2	919.475	5.02572	20.768	0
	High	VLEDSDLK	1	1	1	P11021		0	6.10663e+07	0.003	0.0304	1.39529	2	918.482	4.442	21.6382	0
	High	NTVVPTKK	1	1	1	P11021		0	7.82391e+07	0.004	0.05091	2.09405	2	886.54	5.10685	18.6293	1
	High	MKETAEAYLGK	1	2	1	P11021		0	1.3006e+07	0.008	0.1394	1.34232	2	1240.63	3.97918	22.4039	1
P68371	Tubulin beta-4B chain OS=Homo sapiens OX=9606 GN=TUBB4B PE=1 SV=1 - [TBB4B_HUMAN]	286.176	58.43	34	1	24	102	8.52396e+08	445	49.799	4.89404
	A2	Sequence	# PSMs	# Proteins	# Protein Groups	Protein Group Accessions	Modifications	ΔCn	Area	q-Value	PEP	XCorr	Charge	MH+ [Da]	ΔM [ppm]	RT [min]	# Missed Cleavages
	High	SGPFGQIFRPDNFVFGQSGAGNNWAK	7	27	4	B2R6L0;P04350;P68371;P07437		0	1356088516	0	2.227e-13	6.74354	3	2798.36	5.37578	61.675	0
	High	GHYTEGAELVDSVLDVVR	8	27	3	B2R6L0;P68371;P07437		0	433894160	0	1.072e-07	4.97084	3	1958.99	5.4965	59.8225	0
	High	FWEVISDEHGIDPTGTYHGDSDLQLER	3	16	2	P04350;P68371		0	110410738	0	2.843e-07	4.76897	4	3116.44	4.83048	50.8215	0
	High	LHFFmPGFAPLTSR	10	41	4	B2R6L0;P04350;P68371;P07437	M5(Oxidation)	0	171436632	0	7.983e-09	4.56081	3	1636.84	5.78778	49.565	0
	High	GHYTEGAELVDSVLDVVRK	8	27	3	B2R6L0;P68371;P07437		0	122513944	0	2.078e-06	4.09695	3	2087.09	4.16519	53.099	1
	High	LHFFMPGFAPLTSR	9	41	4	B2R6L0;P04350;P68371;P07437		0	36720792	0	2.867e-06	3.93854	3	1620.85	7.26406	57.6202	0
	High	NSSYFVEWIPNNVK	4	42	4	B2R6L0;P04350;P68371;P07437		0	7.67206e+08	0	6.072e-07	3.33187	2	1696.84	5.49931	52.929	0
	High	AVLVDLEPGTmDSVR	3	18	2	P04350;P68371	M11(Oxidation)	0	143156099	0	1.749e-06	3.14769	2	1617.82	5.89087	40.7077	0
	High	KLAVNMVPFPR	2	48	4	B2R6L0;P04350;P68371;P07437		0	2.23472e+07	0	4.998e-05	3.14226	2	1271.74	5.13954	39.5374	1
	High	IMNTFSVVPSPK	2	28	3	P04350;P68371;P07437		0	1.65211e+08	0	5.046e-06	3.02927	2	1319.71	6.25582	40.3813	0
	High	ImNTFSVVPSPK	4	28	3	P04350;P68371;P07437	M2(Oxidation)	0	3.59842e+08	0	9.941e-06	3.00752	2	1335.71	5.41838	34.7373	0
	High	INVYYNEATGGK	3	6	1	P68371		0	1.90745e+08	0	2.809e-05	2.93607	2	1328.65	5.03626	25.7751	0
	High	LAVNmVPFPR	3	48	4	B2R6L0;P04350;P68371;P07437	M5(Oxidation)	0	2.99886e+08	0	0.0001379	2.93047	2	1159.64	5.81012	38.6549	0
	High	ISEQFTAMFR	2	37	4	B2R6L0;P04350;P68371;P07437		0	6.50799e+07	0	0.0001222	2.85832	2	1229.6	4.61141	44.4259	0
	High	LAVNMVPFPR	3	48	4	B2R6L0;P04350;P68371;P07437		0	291744223	0	7.349e-05	2.85049	2	1143.64	5.1809	47.3263	0
	High	EVDEQmLNVQNK	3	30	3	B2R6L0;P68371;P07437	M6(Oxidation)	0	131083999	0	3.004e-05	2.68936	2	1462.69	6.38877	21.1267	0
	High	ISEQFTAmFR	3	37	4	B2R6L0;P04350;P68371;P07437	M8(Oxidation)	0	167487344	0	0.0001063	2.66211	2	1245.6	4.42051	34.0234	0
	High	FPGQLNADLRK	2	54	4	B2R6L0;P04350;P68371;P07437		0	4.84905e+07	0	1.61e-05	2.63276	2	1258.7	4.39906	26.8475	1
	High	FPGQLNADLR	4	54	4	B2R6L0;P04350;P68371;P07437		0	2.23862e+08	0	0.0001362	2.61253	2	1130.6	4.24903	33.7718	0
	High	mSATFIGNSTAIQELFK	1	12	2	B2R6L0;P68371	M1(Oxidation)	0	2.35627e+06	0	6.161e-06	2.59626	2	1873.95	4.91477	59.3467	0
	High	AVLVDLEPGTMDSVR	2	18	2	P04350;P68371		0	46982324	0	0.0003016	2.46068	2	1601.83	5.51865	47.5443	0
	High	YLTVAAVFR	5	24	3	P04350;P68371;P07437		0	2.93074e+08	0	0.001507	2.37029	2	1039.6	4.71814	45.9788	0
	High	MSATFIGNSTAIQELFKR	1	12	2	B2R6L0;P68371		0.009	2.86293e+06	0	0.0006953	2.20739	3	2014.06	6.38257	56.1731	1
	High	IREEYPDRImNTFSVVPSPK	1	16	2	P68371;P07437	M10(Oxidation)	0	9.3062e+06	0	2.448e-05	2.20068	4	2394.23	7.02956	37.0867	2
	High	EVDEQMLNVQNK	1	30	3	B2R6L0;P68371;P07437		0	9.28916e+07	0	0.0001188	2.17625	2	1446.7	6.15089	27.1813	0
	High	MSATFIGNSTAIQELFK	1	12	2	B2R6L0;P68371		0	2.96041e+07	0	3.765e-05	2.06704	2	1857.95	7.0821	63.1214	0
	High	ALTVPELTQQmFDAK	1	17	2	P04350;P68371	M11(Oxidation)	0	5.50437e+07	0	4.729e-06	2.03281	2	1707.87	5.3278	44.7013	0
	High	EIVHLQAGQcGNQIGAK	2	37	4	B2R6L0;P07437;P04350;P68371	C10(Carbamidomethyl)	0	25663509	0	0.0002185	1.93724	3	1822.93	4.53182	24.5767	0
	High	TAVcDIPPR	2	37	4	B2R6L0;P04350;P68371;P07437	C4(Carbamidomethyl)	0	0	0.001	0.005195	2.08112	2	1028.52	5.16322	22.0713	0
	High	mREIVHLQAGQcGNQIGAK	1	35	4	B2R6L0;P07437;P04350;P68371	M1(Oxidation); C12(Carbamidomethyl)	0	1.02252e+07	0.001	0.007117	1.88874	3	2126.07	5.12041	23.0607	1
	High	IREEYPDR	1	34	3	B2R6L0;P68371;P07437		0	7.27402e+07	0.005	0.08062	2.3329	3	1077.54	5.06166	19.0538	1
A0A1U9X7W4	HSPA1A OS=Homo sapiens OX=9606 PE=3 SV=1 - [A0A1U9X7W4_HUMAN]	267.036	49.14	18	12	26	96	2925639380	641	69.995	5.65576
	A2	Sequence	# PSMs	# Proteins	# Protein Groups	Protein Group Accessions	Modifications	ΔCn	Area	q-Value	PEP	XCorr	Charge	MH+ [Da]	ΔM [ppm]	RT [min]	# Missed Cleavages
	High	IINEPTAAAIAYGLDR	11	16	2	A0A1U9X7W4;B3KSM6		0	2581412660	0	1.098e-09	5.49924	3	1687.91	4.06243	48.1159	0
	High	TLSSSTQASLEIDSLFEGIDFYTSITR	3	13	1	A0A1U9X7W4		0	129240504	0	3.886e-10	4.71843	3	2981.48	4.12495	76.9458	0
	High	HWPFQVINDGDKPK	6	8	1	A0A1U9X7W4		0	1143963968	0	8.882e-10	4.65455	3	1680.86	4.06518	32.7835	0
	High	NQVALNPQNTVFDAK	3	9	1	A0A1U9X7W4		0	2593343412	0	2.14e-07	4.55458	2	1658.86	4.59117	35.3359	0
	High	NQVALNPQNTVFDAKR	3	9	1	A0A1U9X7W4		0	463867796	0	1.716e-07	4.36413	3	1814.96	5.57607	30.1292	1
	High	QTQIFTTYSDNQPGVLIQVYEGER	3	22	2	A0A1U9X7W4;A0A1U9X7X4		0	1.47086e+09	0	3.215e-06	4.18205	3	2786.38	5.54302	58.7414	0
	High	LDKAQIHDLVLVGGSTR	1	13	1	A0A1U9X7W4		0	0	0	9.345e-07	4.16797	3	1822.03	5.23198	32.8338	1
	High	AQIHDLVLVGGSTR	6	13	1	A0A1U9X7W4		0	683866602	0	0.0001053	4.09454	3	1465.82	3.96094	30.8398	0
	High	EIAEAYLGYPVTNAVITVPAYFNDSQR	1	8	1	A0A1U9X7W4		0	367957154	0	5.18e-07	4.00855	3	3001.51	5.25156	70.8662	0
	High	MKEIAEAYLGYPVTNAVITVPAYFNDSQR	2	8	1	A0A1U9X7W4		0	422560748	0	6.917e-08	3.95982	3	3260.65	4.9364	64.0647	1
	High	ATAGDTHLGGEDFDNR	7	28	3	A0A1U9X7W4;A0A1U9X7X4;B3KSM6		0	1.12086e+09	0	2.115e-10	3.81868	2	1675.74	5.76029	22.2803	0
	High	mKEIAEAYLGYPVTNAVITVPAYFNDSQR	1	8	1	A0A1U9X7W4	M1(Oxidation)	0	156063967	0	6.09e-08	3.74886	3	3276.64	4.1544	61.8212	1
	High	DAGVIAGLNVLR	7	17	2	A0A1U9X7W4;A0A1U9X7X4		0	2337398608	0	0.0006004	3.6896	3	1197.7	5.02016	51.581	0
	High	LVNHFVEEFKR	5	14	1	A0A1U9X7W4		0	5.86833e+08	0	5.604e-05	3.50127	3	1417.77	4.50606	27.0062	1
	High	LVNHFVEEFK	3	14	1	A0A1U9X7W4		0	3.40272e+08	0	0.000358	3.48998	3	1261.66	4.44678	30.8525	0
	High	ARFEELcSDLFR	1	20	2	A0A1U9X7W4;B3KSM6	C7(Carbamidomethyl)	0	350085336	0	1.48e-06	3.28881	2	1542.75	6.31108	42.2603	1
	High	AFYPEEISSmVLTK	5	15	2	A0A1U9X7W4;A0A1U9X7X4	M10(Oxidation)	0	2.10621e+08	0	3.203e-07	3.23655	3	1630.81	5.06639	46.766	0
	High	NALESYAFNMK	2	21	2	A0A1U9X7W4;A0A1U9X7X4		0	2.94137e+08	0	1.45e-05	3.17195	2	1287.61	4.89567	39.1545	0
	High	FELSGIPPAPR	1	20	2	A0A1U9X7W4;B3KSM6		0	75803241	0	3.529e-05	2.87199	2	1183.65	5.5428	41.365	0
	High	QATKDAGVIAGLNVLR	1	17	2	A0A1U9X7W4;A0A1U9X7X4		0	19711950	0	4.344e-05	2.77996	2	1625.94	6.06639	41.4003	1
	High	AAAIGIDLGTTYScVGVFQHGK	1	15	1	A0A1U9X7W4	C14(Carbamidomethyl)	0	0	0	0.0006697	2.76944	3	2265.15	5.555	49.8357	0
	High	VEIIANDQGNR	5	42	5	P11021;A0A1U9X7W4;A0A1U9X7X4;P11142;B3KSM6		0	1.23863e+09	0	3.355e-05	2.75365	2	1228.64	5.76097	22.3742	0
	High	AFYPEEISSMVLTK	2	15	2	A0A1U9X7W4;A0A1U9X7X4		0	3.78993e+08	0	4.121e-06	2.70325	2	1614.82	5.11308	55.9413	0
	High	TTPSYVAFTDTER	7	38	4	A0A1U9X7W4;A0A1U9X7X4;P11142;B3KSM6		0	3602162068	0	1.119e-05	2.66839	2	1487.71	5.51785	33.6329	0
	High	NALESYAFNmK	1	21	2	A0A1U9X7W4;A0A1U9X7X4	M10(Oxidation)	0	1.21633e+07	0	3.852e-05	2.58532	2	1303.61	6.02074	31.9705	0
	High	ITITNDKGR	1	41	4	A0A1U9X7W4;A0A1U9X7X4;P11142;B3KSM6		0	39152841	0	0.0005059	2.54559	3	1017.57	4.68733	19.1597	1
	High	YKAEDEVQR	3	21	2	A0A1U9X7W4;A0A1U9X7X4		0	357255283	0	0.0005106	2.25347	2	1137.56	5.6813	18.4726	1
	High	LLQDFFNGR	2	15	1	A0A1U9X7W4		0	928973688	0	0.0007544	1.72791	2	1109.58	6.51686	45.4479	0
	High	STLEPVEK	2	20	2	A0A1U9X7W4;B3KSM6		0	585322289	0.003	0.03731	2.40652	2	902.488	5.11378	20.6667	0
Q08211	ATP-dependent RNA helicase A OS=Homo sapiens OX=9606 GN=DHX9 PE=1 SV=4 - [DHX9_HUMAN]	258.658	40.16	4	44	44	106	4.67766e+08	1270	140.869	6.84424
	A2	Sequence	# PSMs	# Proteins	# Protein Groups	Protein Group Accessions	Modifications	ΔCn	Area	q-Value	PEP	XCorr	Charge	MH+ [Da]	ΔM [ppm]	RT [min]	# Missed Cleavages
	High	GISHVIVDEIHER	11	3	1	Q08211		0	9.45606e+07	0	3.12e-10	4.8575	3	1503.8	4.90822	30.7702	0
	High	HLEmNPHFGSHR	2	1	1	Q08211	M4(Oxidation)	0	2.69841e+07	0	9.764e-07	4.29859	3	1477.68	5.013	19.5305	0
	High	VQSDGQIVLVDDWIK	4	2	1	Q08211		0	6.14788e+07	0	1.845e-07	4.2767	2	1714.93	15.2673	56.97	0
	High	ELDALDANDELTPLGR	4	2	1	Q08211		0	5.75432e+08	0	4.712e-07	3.84144	2	1741.87	6.03713	50.1589	0
	High	TPLHEIALSIK	6	2	1	Q08211		0	8.67423e+07	0	1.12e-05	3.84073	2	1221.73	5.14577	36.704	0
	High	AIEPPPLDAVIEAEHTLR	10	2	1	Q08211		0	7.89785e+07	0	2.13e-12	3.79268	3	1971.07	5.69224	58.193	0
	High	QLYHLGVVEAYSGLTK	5	3	1	Q08211		0	7.62203e+07	0	6.24e-07	3.77286	3	1777.96	5.27318	45.7185	0
	High	NELmYQLEQDHDLQAILQER	1	3	1	Q08211	M4(Oxidation)	0	8.93093e+06	0	2.11e-06	3.6543	3	2502.21	5.31798	52.8959	0
	High	KFESEILEAISQNSVVIIR	1	3	1	Q08211		0	967648	0	1.735e-07	3.61595	3	2175.21	5.49928	66.741	1
	High	GMTLVTPLQLLLFASK	1	2	1	Q08211		0	2.09832e+07	0	2.026e-07	3.56434	2	1732.02	5.37301	77.1113	0
	High	AAEcNIVVTQPR	1	3	1	Q08211	C4(Carbamidomethyl)	0	5.58833e+07	0	1.509e-05	3.50884	2	1357.7	4.89443	23.9934	0
	High	QISRPSAAGINLmIGSTR	1	2	1	Q08211	M13(Oxidation)	0	0	0	2.867e-07	3.46849	3	1888.02	5.26192	34.4474	0
	High	KVFDPVPVGVTK	1	1	1	Q08211		0	6.46381e+07	0	0.0001766	3.3257	2	1285.76	4.93001	32.7165	1
	High	AAMEALVVEVTK	1	2	1	Q08211		0	57956924	0	3.804e-06	3.22167	2	1260.69	4.59529	45.8749	0
	High	QPAIISQLDPVNER	2	2	1	Q08211		0	2.52583e+08	0	0.000174	3.19293	3	1579.85	4.58784	43.0815	0
	High	AENNSEVGASGYGVPGPTWDR	1	3	1	Q08211		0	137842159	0	5.634e-06	3.16422	3	2162.99	5.72769	38.629	0
	High	DINTDFLLVVLR	1	3	1	Q08211		0	2.38364e+07	0	5.48e-06	3.12448	2	1417.81	6.77909	77.0231	0
	High	TTQVPQFILDDFIQNDR	4	3	1	Q08211		0	1.36663e+08	0	6.683e-06	3.1156	3	2050.04	5.35944	66.1809	0
	High	YTQVGPDHNR	2	3	1	Q08211		0	91294274	0	0.0007149	2.92796	3	1186.57	5.28078	18.6631	0
	High	YPSPFFVFGEK	2	2	1	Q08211		0	1.05085e+08	0	3.927e-05	2.88285	2	1317.66	5.43816	58.2992	0
	High	VFDPVPVGVTK	1	1	1	Q08211		0	244761992	0	5.556e-05	2.794	2	1157.66	4.84224	38.9853	0
	High	DVVQAYPEVR	1	3	1	Q08211		0	3.68493e+08	0	0.0002677	2.7913	2	1175.61	5.98422	29.1276	0
	High	LAAQScALSLVR	1	3	1	Q08211	C6(Carbamidomethyl)	0	1.17067e+08	0	6.996e-06	2.75524	2	1288.71	5.51404	36.4704	0
	High	GANLKDYYSR	1	3	1	Q08211		0	95235459	0	0.0002654	2.6261	2	1186.59	5.6491	21.6105	1
	High	GmTLVTPLQLLLFASK	2	2	1	Q08211	M2(Oxidation)	0	1.4203e+07	0	1.12e-06	2.61272	2	1748.01	5.57918	77.1125	0
	High	AAmEALVVEVTK	1	2	1	Q08211	M3(Oxidation)	0	5.05793e+07	0	9.669e-05	2.5845	2	1276.69	7.75574	32.4324	0
	High	LQISHEAAAcITGLR	1	2	1	Q08211	C10(Carbamidomethyl)	0	1.72313e+07	0	5.125e-06	2.50364	2	1639.87	5.68348	35.4497	0
	High	YQILPLHSQIPR	6	1	1	Q08211		0	135480478	0	3.738e-05	2.49039	3	1464.84	4.80308	39.0408	0
	High	LETHMTPEMFR	1	2	1	Q08211		0	1.33849e+07	0	0.001178	2.47503	2	1391.65	5.18216	33.1396	0
	High	LAQFEPSQR	1	3	1	Q08211		0	3.29151e+08	0	0.001148	2.44779	2	1075.56	4.78248	22.5529	0
	High	LSMSQLNEK	1	1	1	Q08211		0	1.54193e+07	0	0.0009667	2.44729	2	1049.54	5.66799	24.4016	0
	High	LFTAHNNmTNYATVWASK	2	2	1	Q08211	M8(Oxidation)	0	4.13048e+07	0	5.721e-06	2.27191	3	2085	5.78066	37.0852	0
	High	LGGIGQFLAK	2	2	1	Q08211		0	4.59372e+08	0	0.0003455	2.25805	2	1003.6	5.11072	43.0055	0
	High	mGGEEAEIR	1	2	1	Q08211	M1(Oxidation)	0	1.71492e+07	0	0.001518	2.17976	2	1007.45	4.93742	19.1471	0
	High	QISRPSAAGINLMIGSTR	1	2	1	Q08211		0	1.01336e+07	0	0.0009601	2.11144	3	1872.02	5.06846	39.9574	0
	High	ETPFELIEALLK	1	1	1	Q08211		0	5.14603e+06	0	4.42e-05	2.07467	2	1402.79	5.39751	77.2409	0
	High	FSDHVALLSVFQAWDDAR	2	2	1	Q08211		0	3.8112e+06	0	0.0007791	1.04679	3	2077.02	5.27347	68.6529	0
	High	ISAVSVAER	1	3	1	Q08211		0	1.82859e+08	0.001	0.003435	2.47988	2	931.525	4.74789	22.5038	0
	High	EGETVEPYK	1	3	1	Q08211		0	83996493	0.001	0.004553	2.28482	2	1051.5	4.44857	20.1523	0
	High	DFVNYLVR	6	3	1	Q08211		0	2.81677e+08	0.001	0.01068	1.95913	2	1025.55	4.22474	47.8462	0
	High	MTPSYEIR	1	3	1	Q08211		0	1.95025e+07	0.001	0.0145	1.86761	2	996.487	4.88885	24.2455	0
	High	LETHmTPEmFR	2	2	1	Q08211	M5(Oxidation); M9(Oxidation)	0	3.2678e+07	0.001	0.0122	1.81004	2	1423.64	5.94997	21.0751	0
	High	NFLYAWcGK	1	3	1	Q08211	C7(Carbamidomethyl)	0	7.92606e+06	0.001	0.002137	1.72364	2	1158.55	5.03281	44.7736	0
	High	KVQSDGQIVLVDDWIK	1	2	1	Q08211		0	2.94736e+06	0.001	0.01325	1.58702	2	1843	4.73522	48.972	1
	High	KLAAQScALSLVR	1	3	1	Q08211	C7(Carbamidomethyl)	0	2.76699e+06	0.002	0.0222	1.43357	2	1416.81	5.79143	31.5389	1
	High	LNQYFQK	1	3	1	Q08211		0	1.38313e+08	0.004	0.04197	2.47191	2	940.493	4.9149	22.4103	0
	High	RISAVSVAER	2	3	1	Q08211		0	1.18362e+08	0.005	0.06417	2.15863	2	1087.63	5.82012	21.5178	1
	High	LNmATLR	1	2	1	Q08211	M3(Oxidation)	0	1.52345e+07	0.005	0.07558	1.79831	2	834.455	5.116	20.1765	0
	High	LFTAHNNMTNYATVWASK	1	2	1	Q08211		0	30468962	0.007	0.1141	1.29048	3	2069	5.78662	43.5425	0
P35908	Keratin, type II cytoskeletal 2 epidermal OS=Homo sapiens OX=9606 GN=KRT2 PE=1 SV=2 - [K22E_HUMAN]	254.395	54.93	4	25	32	107	1.0282e+09	639	65.3932	8.00146
	A2	Sequence	# PSMs	# Proteins	# Protein Groups	Protein Group Accessions	Modifications	ΔCn	Area	q-Value	PEP	XCorr	Charge	MH+ [Da]	ΔM [ppm]	RT [min]	# Missed Cleavages
	High	HGGGGGGFGGGGFGSR	3	1	1	P35908		0	58762210	0	1.188e-10	5.06587	2	1320.59	5.9326	20.9035	0
	High	GGSGGGGSISGGGYGSGGGSGGR	1	1	1	P35908		0	1.87498e+07	0	2.12e-07	4.29946	2	1741.76	5.69491	18.9722	0
	High	FGGFGGPGGVGGLGGPGGFGPGGYPGGIHEVSVNQSLLQPLNVK	1	1	1	P35908		0	66705054	0	9.09e-05	4.2744	4	4092.09	4.24706	66.454	0
	High	FLEQQNQVLQTK	20	10	3	P35908;Q0IIN1;H6VRF8		0	2.53824e+09	0	2.723e-06	4.05582	2	1475.79	6.37218	29.1327	0
	High	SKEEAEALYHSK	4	1	1	P35908		0	3.40875e+07	0	5.23e-07	3.66748	2	1391.69	6.69648	19.056	1
	High	GSSSGGGYSSGSSSYGSGGR	2	1	1	P35908		0	1.56051e+07	0	2.662e-06	3.59498	2	1740.72	5.60019	18.6775	0
	High	KYEDEINKR	2	3	1	P35908		0	2.91163e+07	0	0.0001416	3.52557	3	1194.62	4.89726	18.6243	2
	High	GFSSGSAVVSGGSR	3	1	1	P35908		0	1.38302e+08	0	3.165e-05	3.29775	2	1254.61	5.0404	21.5022	0
	High	GGSSSGGGYGSGGGGSSSVK	1	1	1	P35908		0	7.94972e+06	0	0.0002546	3.2572	2	1588.69	5.79927	18.234	0
	High	VDLLNQEIEFLK	4	1	1	P35908		0	7.28599e+07	0	9.585e-06	3.21791	2	1460.81	5.52673	60.6414	0
	High	LNDLEEALQQAK	3	1	1	P35908		0	4.7593e+07	0	5.3e-07	3.13515	2	1371.72	5.58606	39.2046	0
	High	NKLNDLEEALQQAK	4	1	1	P35908		0	2.94537e+07	0	0.0001329	3.03806	3	1613.86	4.91534	41.3891	1
	High	NLDLDSIIAEVK	7	19	3	P35908;P13647;B4DRR0		0	1.89628e+08	0	1.044e-05	3.00743	2	1329.73	5.98999	61.9175	0
	High	TAAENDFVTLK	3	1	1	P35908		0	4.70599e+07	0	4.095e-05	2.95856	2	1208.62	5.02429	31.2352	0
	High	NVQDAIADAEQR	4	1	1	P35908		0	4.83088e+07	0	9.097e-06	2.92185	2	1329.65	5.45464	28.1128	0
	High	TAAENDFVTLKK	4	1	1	P35908		0	7.45436e+07	0	9.777e-06	2.90085	2	1336.72	6.00448	23.7571	1
	High	YEELQVTVGR	3	1	1	P35908		0	8.35009e+07	0	0.0001621	2.66071	2	1193.62	4.6148	29.944	0
	High	TSQNSELNNMQDLVEDYKK	2	1	1	P35908		0	2.98571e+07	0	3.892e-05	2.44778	3	2256.06	7.65833	39.3669	1
	High	AQYEEIAQR	2	17	2	P35908;B4DRR0		0	8.21097e+07	0	0.001099	2.3421	2	1107.55	5.45935	20.7108	0
	High	FASFIDKVR	4	29	5	P35908;Q0IIN1;P13647;B4DRR0;Q14CN4		0	20552152	0	0.0003188	2.29928	3	1082.6	5.05283	31.542	1
	High	TSQNSELNNmQDLVEDYKK	3	1	1	P35908	M10(Oxidation)	0	3.3114e+07	0	0.0005473	2.17983	3	2272.05	5.06081	25.2154	1
	High	LQGEIAHVK	3	1	1	P35908		0	29658606	0	0.0007314	2.05172	2	994.573	4.59202	20.1232	0
	High	NVQDAIADAEQRGEHALK	2	1	1	P35908		0	1.52746e+07	0	0.000828	2.00178	3	1964.99	6.62037	36.3648	1
	High	DVDNAYmIK	2	1	1	P35908	M7(Oxidation)	0	1.70961e+07	0	0.001611	1.9631	2	1084.51	7.5286	23.9331	0
	High	DYQELMNVK	2	5	1	P35908		0	6.8228e+06	0	0.001442	1.39482	2	1139.55	8.37955	34.6641	0
	High	YLDGLTAER	3	1	1	P35908		0	1.18057e+08	0.001	0.002252	2.55346	2	1037.53	4.99105	28.406	0
	High	YEDEINKR	2	32	5	P35908;Q0IIN1;H6VRF8;P13647;B4DRR0		0	16887407	0.001	0.007711	2.27791	2	1066.52	5.03957	18.6382	1
	High	IEISELNR	6	8	2	P35908;H6VRF8		0	3.5673e+08	0.001	0.006387	2.11505	2	973.537	5.73325	27.3359	0
	High	STSSFScLSR	1	1	1	P35908	C7(Carbamidomethyl)	0	1.7148e+07	0.001	0.002006	1.84186	2	1131.52	5.82562	22.8071	0
	High	SLVGLGGTK	1	1	1	P35908		0	46329964	0.001	0.005109	1.76911	2	831.498	5.68281	24.734	0
	High	FASFIDK	3	38	5	P35908;Q0IIN1;P13647;B4DRR0;Q14CN4		0	4.53897e+07	0.002	0.01619	2.12553	2	827.434	4.61674	30.7186	0
	High	GEHALKDAR	1	1	1	P35908		0	1.8423e+06	0.002	0.0238	2.02061	2	996.528	5.91196	18.2342	1
	High	NVQDAIADAEQRGEHALKDAR	1	1	1	P35908		0	1.92922e+06	0.005	0.07919	1.37015	3	2307.16	5.30856	38.9941	2
P09874	Poly [ADP-ribose] polymerase 1 OS=Homo sapiens OX=9606 GN=PARP1 PE=1 SV=4 - [PARP1_HUMAN]	248.828	42.5	8	36	36	97	4.50812e+08	1014	113.012	8.88037
	A2	Sequence	# PSMs	# Proteins	# Protein Groups	Protein Group Accessions	Modifications	ΔCn	Area	q-Value	PEP	XCorr	Charge	MH+ [Da]	ΔM [ppm]	RT [min]	# Missed Cleavages
	High	KFYPLEIDYGQDEEAVKK	6	2	1	P09874		0	1.56586e+08	0	1.996e-10	5.85739	3	2172.1	5.40498	38.4381	2
	High	GGAAVDPDSGLEHSAHVLEK	3	3	1	P09874		0	155015612	0	4.559e-07	4.94476	4	1988.98	5.4595	27.5871	0
	High	KPPLLNNADSVQAK	2	3	1	P09874		0	174291841	0	3.078e-05	4.27858	3	1494.83	4.70055	22.9941	0
	High	NREELGFRPEYSASQLK	3	5	1	P09874		0	34397358	0	1.53e-06	4.2143	4	2024.03	3.86617	30.0052	1
	High	GFSLLATEDKEALKK	8	6	1	P09874		0	9.94972e+07	0	1.268e-06	4.20234	3	1649.92	4.90279	32.0718	2
	High	NTHATTHNAYDLEVIDIFK	6	3	1	P09874		0	1.88731e+07	0	6.022e-08	4.20201	3	2202.09	5.5313	51.0976	0
	High	GGSDDSSKDPIDVNYEK	2	3	1	P09874		0	85010761	0	5.773e-08	4.1381	3	1825.82	4.69576	23.1531	1
	High	LQLLEDDKENR	3	3	1	P09874		0	2.25797e+08	0	1.007e-05	4.11514	3	1372.71	3.89703	24.6688	1
	High	KFYPLEIDYGQDEEAVK	1	2	1	P09874		0	5.33959e+07	0	1.045e-07	4.04862	3	2044	3.98159	44.2908	1
	High	KGDEVDGVDEVAK	1	6	1	P09874		0	61896094	0	7.091e-07	4.02897	2	1360.67	5.43866	20.4799	1
	High	IAPPEAPVTGYmFGK	2	3	1	P09874	M12(Oxidation)	0	1.00127e+08	0	8.94e-07	3.96712	3	1593.81	4.76469	40.6339	0
	High	TTNFAGILSQGLR	4	3	1	P09874		0	3.16696e+08	0	2.144e-05	3.96291	2	1377.75	4.54148	51.1255	0
	High	VVDRDSEEAEIIR	2	3	1	P09874		0	9.43161e+07	0	1.08e-06	3.90957	3	1530.78	4.34718	23.5609	1
	High	VVSEDFLQDVSASTK	5	3	1	P09874		0	7.22408e+08	0	2.312e-08	3.44669	2	1624.81	5.20533	44.9373	0
	High	VFSATLGLVDIVK	3	3	1	P09874		0	1.38061e+08	0	8.216e-07	3.24705	2	1361.81	5.05747	60.3694	0
	High	HPDVEVDGFSELR	6	7	1	P09874		0	1.0124e+08	0	0.0002975	3.22823	3	1499.72	4.95663	35.5602	0
	High	EELGFRPEYSASQLK	2	5	1	P09874		0	103730459	0	4.578e-05	3.07453	3	1753.89	5.69133	34.2676	0
	High	QQVPSGESAILDR	3	3	1	P09874		0	3.13332e+08	0	1.335e-05	2.96113	2	1399.73	5.44109	28.3637	0
	High	SKLPKPVQDLIK	5	3	1	P09874		0	4.03547e+07	0	1.759e-05	2.87846	3	1365.85	4.81765	33.1531	1
	High	FYTLIPHDFGmK	2	3	1	P09874	M11(Oxidation)	0	3.3677e+07	0	0.0009746	2.79899	2	1484.73	5.66251	43.7895	0
	High	AQNDLIWNIKDELK	3	3	1	P09874		0	31610493	0	2.983e-06	2.7405	3	1699.91	5.00318	47.5312	1
	High	RKGDEVDGVDEVAK	1	6	1	P09874		0	2.86403e+07	0	0.0002364	2.72934	2	1516.77	5.65355	19.7972	2
	High	TLGDFAAEYAK	3	5	1	P09874		0	2.70449e+08	0	4.913e-05	2.70278	2	1185.58	4.92496	37.7315	0
	High	KLTVNPGTK	1	3	1	P09874		0	40604906	0	0.001102	2.62119	2	957.577	4.84439	19.3778	1
	High	IAPPEAPVTGYMFGK	2	3	1	P09874		0	6.4259e+07	0	6.73e-05	2.42032	3	1577.81	4.76221	47.9014	0
	High	SDAYYcTGDVTAWTK	1	3	1	P09874	C6(Carbamidomethyl)	0	1.78436e+07	0	0.0003098	2.38329	2	1737.75	6.15515	39.7428	0
	High	AQNDLIWNIKDELKK	2	3	1	P09874		0	2.2863e+07	0	0.0003138	2.37092	4	1828.01	4.77918	41.077	2
	High	SLQELFLAHILSPWGAEVK	2	3	1	P09874		0	0	0	0.00105	2.11137	3	2138.18	6.46699	75.597	0
	High	GIYFADmVSK	1	3	1	P09874	M7(Oxidation)	0	3.96998e+07	0	0.001095	1.91289	2	1146.56	5.17158	32.5356	0
	High	GQVKEEGINK	1	3	1	P09874		0	1.76153e+07	0.001	0.006423	2.97229	2	1101.6	5.62423	18.4413	1
	High	VVDRDSEEAEIIRK	2	2	1	P09874		0	45633822	0.001	0.00194	2.88648	4	1658.88	4.92364	21.2646	2
	High	VGTVIGSNK	1	3	1	P09874		0	67359240	0.001	0.002566	2.38315	2	874.504	4.83166	19.859	0
	High	GIYFADMVSK	1	3	1	P09874		0	2.76866e+07	0.001	0.007618	1.96869	2	1130.56	3.66226	43.2139	0
	High	MIFDVESMKK	1	3	1	P09874		0	5.84983e+06	0.003	0.02777	1.57818	2	1227.62	7.04562	35.0691	1
	High	LPKPVQDLIK	2	3	1	P09874		0	9883010	0.003	0.03738	1.39395	3	1150.73	12.4421	35.84	0
	High	MAIMVQSPMFDGK	1	7	1	P09874		0	1.115e+06	0.003	0.0279	1.07698	2	1454.69	4.94296	48.3298	0
	High	IFPPETSASVAATPPPSTASAPAAVNSSASADKPLSNMK	1	3	1	P09874		0	0	0.006	0.09486	2.5194	4	3767.9	5.68606	42.7929	0
	High	LLWHGSR	1	3	1	P09874		0	4.41882e+07	0.007	0.1114	1.58948	2	868.483	4.68106	23.2705	0
	High	FYTLIPHDFGMK	1	3	1	P09874		0	2.52511e+06	0.008	0.1321	1.48496	3	1468.73	3.7489	50.6704	0
B2R6L0	Tubulin beta chain OS=Homo sapiens OX=9606 PE=2 SV=1 - [B2R6L0_HUMAN]	247.157	46.29	30	2	20	88	8.69392e+08	445	49.8649	4.89404
	A2	Sequence	# PSMs	# Proteins	# Protein Groups	Protein Group Accessions	Modifications	ΔCn	Area	q-Value	PEP	XCorr	Charge	MH+ [Da]	ΔM [ppm]	RT [min]	# Missed Cleavages
	High	SGPFGQIFRPDNFVFGQSGAGNNWAK	7	27	4	B2R6L0;P04350;P68371;P07437		0	1356088516	0	2.227e-13	6.74354	3	2798.36	5.37578	61.675	0
	High	GHYTEGAELVDSVLDVVR	8	27	3	B2R6L0;P68371;P07437		0	433894160	0	1.072e-07	4.97084	3	1958.99	5.4965	59.8225	0
	High	LHFFmPGFAPLTSR	10	41	4	B2R6L0;P04350;P68371;P07437	M5(Oxidation)	0	171436632	0	7.983e-09	4.56081	3	1636.84	5.78778	49.565	0
	High	GHYTEGAELVDSVLDVVRK	8	27	3	B2R6L0;P68371;P07437		0	122513944	0	2.078e-06	4.09695	3	2087.09	4.16519	53.099	1
	High	LHFFMPGFAPLTSR	9	41	4	B2R6L0;P04350;P68371;P07437		0	36720792	0	2.867e-06	3.93854	3	1620.85	7.26406	57.6202	0
	High	AILVDLEPGTMDSVR	2	20	2	B2R6L0;P07437		0	6.91664e+07	0	1.401e-06	3.61655	2	1615.85	5.98413	50.7187	0
	High	NSSYFVEWIPNNVK	4	42	4	B2R6L0;P04350;P68371;P07437		0	7.67206e+08	0	6.072e-07	3.33187	2	1696.84	5.49931	52.929	0
	High	KLAVNMVPFPR	2	48	4	B2R6L0;P04350;P68371;P07437		0	2.23472e+07	0	4.998e-05	3.14226	2	1271.74	5.13954	39.5374	1
	High	LAVNmVPFPR	3	48	4	B2R6L0;P04350;P68371;P07437	M5(Oxidation)	0	2.99886e+08	0	0.0001379	2.93047	2	1159.64	5.81012	38.6549	0
	High	ISEQFTAMFR	2	37	4	B2R6L0;P04350;P68371;P07437		0	6.50799e+07	0	0.0001222	2.85832	2	1229.6	4.61141	44.4259	0
	High	LAVNMVPFPR	3	48	4	B2R6L0;P04350;P68371;P07437		0	291744223	0	7.349e-05	2.85049	2	1143.64	5.1809	47.3263	0
	High	EVDEQmLNVQNK	3	30	3	B2R6L0;P68371;P07437	M6(Oxidation)	0	131083999	0	3.004e-05	2.68936	2	1462.69	6.38877	21.1267	0
	High	ISEQFTAmFR	3	37	4	B2R6L0;P04350;P68371;P07437	M8(Oxidation)	0	167487344	0	0.0001063	2.66211	2	1245.6	4.42051	34.0234	0
	High	FPGQLNADLRK	2	54	4	B2R6L0;P04350;P68371;P07437		0	4.84905e+07	0	1.61e-05	2.63276	2	1258.7	4.39906	26.8475	1
	High	FPGQLNADLR	4	54	4	B2R6L0;P04350;P68371;P07437		0	2.23862e+08	0	0.0001362	2.61253	2	1130.6	4.24903	33.7718	0
	High	mSATFIGNSTAIQELFK	1	12	2	B2R6L0;P68371	M1(Oxidation)	0	2.35627e+06	0	6.161e-06	2.59626	2	1873.95	4.91477	59.3467	0
	High	AILVDLEPGTmDSVR	4	20	2	B2R6L0;P07437	M11(Oxidation)	0	4.84881e+08	0	9.912e-06	2.54341	2	1631.84	5.22652	44.0833	0
	High	YLTVAAIFR	3	7	1	B2R6L0		0	2.05422e+07	0	0.0006141	2.23528	2	1053.61	5.09508	51.872	0
	High	MSATFIGNSTAIQELFKR	1	12	2	B2R6L0;P68371		0.009	2.86293e+06	0	0.0006953	2.20739	3	2014.06	6.38257	56.1731	1
	High	EVDEQMLNVQNK	1	30	3	B2R6L0;P68371;P07437		0	9.28916e+07	0	0.0001188	2.17625	2	1446.7	6.15089	27.1813	0
	High	INVYYNEAAGNK	1	4	1	B2R6L0		0	1.41512e+07	0	4.296e-05	2.15153	2	1355.67	5.26973	24.3304	0
	High	MSATFIGNSTAIQELFK	1	12	2	B2R6L0;P68371		0	2.96041e+07	0	3.765e-05	2.06704	2	1857.95	7.0821	63.1214	0
	High	EIVHIQAGQcGNQIGAK	2	37	4	B2R6L0;P07437;P04350;P68371	C10(Carbamidomethyl)	0	25663509	0	0.0002185	1.93724	3	1822.93	4.53182	24.5767	0
	High	TAVcDIPPR	2	37	4	B2R6L0;P04350;P68371;P07437	C4(Carbamidomethyl)	0	0	0.001	0.005195	2.08112	2	1028.52	5.16322	22.0713	0
	High	mREIVHIQAGQcGNQIGAK	1	35	4	B2R6L0;P07437;P04350;P68371	M1(Oxidation); C12(Carbamidomethyl)	0	1.02252e+07	0.001	0.007117	1.88874	3	2126.07	5.12041	23.0607	1
	High	IREEYPDR	1	34	3	B2R6L0;P68371;P07437		0	7.27402e+07	0.005	0.08062	2.3329	3	1077.54	5.06166	19.0538	1
P08238	Heat shock protein HSP 90-beta OS=Homo sapiens OX=9606 GN=HSP90AB1 PE=1 SV=4 - [HS90B_HUMAN]	245.972	39.78	12	16	33	96	7.67351e+08	724	83.2121	5.03369
	A2	Sequence	# PSMs	# Proteins	# Protein Groups	Protein Group Accessions	Modifications	ΔCn	Area	q-Value	PEP	XCorr	Charge	MH+ [Da]	ΔM [ppm]	RT [min]	# Missed Cleavages
	High	HLEINPDHPIVETLR	5	5	1	P08238		0	3.09295e+07	0	7.33e-10	5.7073	3	1782.96	5.11238	37.6191	0
	High	KHLEINPDHPIVETLR	6	5	1	P08238		0	3.44731e+07	0	4.052e-07	5.33137	4	1911.05	4.82691	33.6948	1
	High	VILHLKEDQTEYLEER	9	11	2	P07900;P08238		0	2.1373e+08	0	4.761e-09	4.11987	3	2015.05	5.11717	34.3852	1
	High	NPDDITQEEYGEFYK	5	4	1	P08238		0	4.45409e+08	0	5.473e-08	3.8553	2	1847.83	15.7082	39.9774	0
	High	SLTNDWEDHLAVK	5	10	2	P07900;P08238		0	3.24899e+08	0	2.412e-07	3.80675	2	1527.75	5.32771	37.9086	0
	High	GVVDSEDLPLNISR	2	18	3	Q8N9Z3;P07900;P08238		0	1.04405e+09	0	1.92e-06	3.68751	2	1513.79	4.48329	45.2101	0
	High	HSQFIGYPITLYLEK	6	6	1	P08238		0	8.65678e+06	0	5.869e-06	3.57004	3	1808.99	15.6065	55.5045	0
	High	HNDDEQYAWESSAGGSFTVR	4	7	2	P07900;P08238		0	3.69578e+07	0	6.387e-08	3.55454	3	2255.97	5.0527	38.4879	0
	High	ADLINNLGTIAK	4	12	2	P08238;P07900		0	7.59418e+08	0	6.711e-05	3.31162	2	1242.71	4.77821	42.4442	0
	High	ELISNASDALDKIR	2	11	2	Q5CAQ5;P08238		0	1.03367e+08	0	8.25e-07	3.30953	3	1544.84	5.04016	39.0144	1
	High	EGLELPEDEEEKKK	3	13	2	P08238;P07900		0	7.90727e+07	0	0.0003925	3.30873	4	1672.84	5.23972	22.0894	2
	High	YESLTDPSKLDSGK	1	11	2	P08238;P07900		0	8.46103e+07	0	1.778e-05	3.30563	2	1539.76	5.60177	24.8859	1
	High	HFSVEGQLEFR	3	13	2	P08238;P07900		0	41929905	0	6.705e-05	3.19112	2	1348.67	4.88392	36.6574	0
	High	YHTSQSGDEMTSLSEYVSR	1	5	1	P08238		0	5.50885e+07	0	9.235e-07	3.18717	3	2176.96	5.58545	35.4172	0
	High	ELISNASDALDK	2	11	2	Q5CAQ5;P08238		0	1.89964e+08	0	4.732e-05	3.13529	2	1275.65	4.49481	30.4211	0
	High	TLTLVDTGIGmTK	4	11	2	P07900;P08238	M11(Oxidation)	0	1.10039e+08	0	8.237e-06	3.11799	2	1365.74	5.77416	39.1207	0
	High	TLTLVDTGIGMTK	3	11	2	P07900;P08238		0	84631767	0	6.369e-07	2.97933	2	1349.74	4.51708	45.1063	0
	High	EKYIDQEELNK	1	11	2	P08238;P07900		0	19382451	0	0.0001032	2.73137	2	1408.7	5.27234	21.3392	1
	High	EGLELPEDEEEKK	2	14	2	P07900;P08238		0	3.26221e+07	0	0.0004471	2.70135	3	1544.74	4.57614	24.7634	1
	High	EDQTEYLEER	2	11	2	P07900;P08238		0	1.51288e+08	0	0.0004341	2.6753	2	1311.58	5.23685	23.4581	0
	High	RAPFDLFENK	3	4	1	P08238		0	1.20238e+08	0	0.000169	2.6446	2	1236.64	5.0693	40.6266	1
	High	IDIIPNPQER	3	6	1	P08238		0	3.31598e+08	0	0.001358	2.63172	2	1194.65	4.68472	36.0067	0
	High	IRYESLTDPSKLDSGK	1	11	2	P08238;P07900		0	1.02436e+07	0	0.0004725	2.57097	3	1808.95	4.48567	28.1525	2
	High	ELKIDIIPNPQER	2	6	1	P08238		0	3.23369e+07	0	0.0002152	2.57033	2	1564.88	6.48798	42.2199	1
	High	YIDQEELNK	2	11	2	P08238;P07900		0	498585657	0	0.0005512	2.56629	2	1151.56	5.70478	21.5856	0
	High	LGIHEDSTNR	2	5	1	P08238		0	9.85733e+07	0	1.313e-05	2.5582	2	1141.57	5.40678	19.3823	0
	High	EQVANSAFVER	3	6	1	P08238		0	3.12148e+08	0	0.0002015	2.51271	2	1249.62	5.1067	23.6122	0
	High	APFDLFENK	1	4	1	P08238		0	4.76381e+07	0	0.0004041	2.31968	2	1080.54	5.16618	45.9317	0
	High	SIYYITGESK	2	6	1	P08238		0	2.79394e+08	0	0.0007024	2.28814	2	1160.59	4.43506	29.4467	0
	High	EGLELPEDEEEK	1	14	2	P07900;P08238		0	6.6683e+07	0	3.502e-05	1.96236	2	1416.65	5.17125	30.5127	0
	High	ADHGEPIGR	1	2	1	P08238		0	6.15008e+07	0.001	0.01032	2.57068	2	951.469	4.64047	18.5843	0
	High	RAPFDLFENKK	1	4	1	P08238		0	0	0.001	0.004258	2.33374	3	1364.74	4.62888	33.4474	2
	High	APFDLFENKK	1	4	1	P08238		0	7.49425e+06	0.003	0.03016	1.50772	3	1208.64	4.05262	36.568	1
	High	ALLFIPR	3	4	1	P08238		0	7.93827e+07	0.005	0.06734	1.30498	2	829.533	4.83834	47.2909	0
A0A0D9SFB3	ATP-dependent RNA helicase DDX3X OS=Homo sapiens OX=9606 GN=DDX3X PE=1 SV=1 - [A0A0D9SFB3_HUMAN]	221.518	55.78	36	31	32	83	7.55981e+08	640	70.7961	7.35693
	A2	Sequence	# PSMs	# Proteins	# Protein Groups	Protein Group Accessions	Modifications	ΔCn	Area	q-Value	PEP	XCorr	Charge	MH+ [Da]	ΔM [ppm]	RT [min]	# Missed Cleavages
	High	TAAFLLPILSQIYSDGPGEALR	2	19	1	A0A0D9SFB3		0	1.0109e+08	0	1.072e-10	5.66831	3	2332.28	9.01297	76.9928	0
	High	VRPcVVYGGADIGQQIR	1	22	1	A0A0D9SFB3	C4(Carbamidomethyl)	0	6.63399e+07	0	6.511e-10	5.48949	3	1888	4.91847	33.6885	0
	High	HVINFDLPSDIEEYVHR	10	22	1	A0A0D9SFB3		0	7.41769e+07	0	9.749e-10	4.8765	3	2083.06	15.4054	56.9687	0
	High	LEQELFSGGNTGINFEK	3	24	1	A0A0D9SFB3		0	3.34943e+08	0	2.851e-07	3.95382	2	1882.93	5.14239	46.7707	0
	High	GFYDKDSSGWSSSK	2	22	1	A0A0D9SFB3		0	2.74795e+07	0	3.251e-07	3.62603	2	1550.68	4.9578	23.9515	1
	High	SPILVATAVAAR	7	22	1	A0A0D9SFB3		0	1.25114e+09	0	3.656e-05	3.56534	2	1168.71	5.31001	37.9354	0
	High	KQYPISLVLAPTR	4	20	1	A0A0D9SFB3		0	3.42387e+07	0	1.627e-05	3.55272	3	1485.89	5.08477	41.7233	1
	High	QSSGASSSSFSSSR	2	21	1	A0A0D9SFB3		0	1.24462e+08	0	8.897e-07	3.53941	2	1361.6	5.73754	18.723	0
	High	HTmmFSATFPK	1	23	1	A0A0D9SFB3	M3(Oxidation); M4(Oxidation)	0	91679960	0	4.66e-06	3.53392	2	1329.6	4.99982	25.0271	0
	High	VGNLGLATSFFNER	2	20	1	A0A0D9SFB3		0	6.37017e+08	0	4.681e-06	3.45134	2	1524.79	6.14727	54.1253	0
	High	DREEALHQFR	3	23	1	A0A0D9SFB3		0	1.53041e+08	0	2.151e-05	3.38386	3	1300.65	5.05662	20.8298	1
	High	ELAVQIYEEAR	2	20	1	A0A0D9SFB3		0	208525081	0	7.236e-05	3.1959	2	1320.69	5.01365	39.2316	0
	High	VVWVEESDKR	2	19	1	A0A0D9SFB3		0	147196624	0	0.0001051	3.15123	3	1246.65	5.00391	23.0232	1
	High	VGSTSENITQK	1	21	1	A0A0D9SFB3		0	209761285	0	9.809e-05	3.14262	2	1163.6	5.31271	18.9596	0
	High	GcHLLVATPGR	1	22	1	A0A0D9SFB3	C2(Carbamidomethyl)	0	25581005	0	6.702e-05	3.081	2	1180.63	4.60241	24.665	0
	High	SFLLDLLNATGK	7	20	1	A0A0D9SFB3		0	4.07311e+07	0	7.867e-06	3.04044	2	1291.73	5.71985	70.3545	0
	High	ELAVQIYEEARK	2	20	1	A0A0D9SFB3		0	3.60231e+07	0	0.0003068	2.83052	3	1448.78	4.58263	33.3924	1
	High	DSLTLVFVETK	3	20	1	A0A0D9SFB3		0	4.09252e+07	0	0.0001715	2.75591	2	1251.69	5.36525	53.7659	0
	High	QEVPSWLENmAYEHHYK	1	23	1	A0A0D9SFB3	M10(Oxidation)	0	13146600	0	0.0002291	2.6906	3	2176.99	7.04444	34.5515	0
	High	QEVPSWLENMAYEHHYK	2	23	1	A0A0D9SFB3		0	1.18951e+07	0	0.000835	2.68606	4	2160.99	5.10446	43.1168	0
	High	DLLDLLVEAK	7	23	1	A0A0D9SFB3		0	4.86009e+07	0	0.0002065	2.65481	2	1128.66	4.57739	71.9593	0
	High	QYPISLVLAPTR	2	20	1	A0A0D9SFB3		0	3.7979e+08	0	0.0008812	2.54547	2	1357.79	5.57386	51.6785	0
	High	DKDAYSSFGSR	2	28	1	A0A0D9SFB3		0	1.17318e+08	0	3.218e-05	2.44229	2	1232.56	5.14634	20.6557	1
	High	mLDmGFEPQIR	1	37	3	B5BUE6;A0A1X7SBZ2;A0A0D9SFB3	M1(Oxidation); M4(Oxidation)	0	1.34411e+08	0	1.211e-05	2.2567	2	1368.64	5.43219	34.2792	0
	High	YLVLDEADR	2	25	1	A0A0D9SFB3		0	1.87302e+08	0	0.0005114	2.24754	2	1093.56	4.75831	32.961	0
	High	MLDMGFEPQIR	1	37	3	B5BUE6;A0A1X7SBZ2;A0A0D9SFB3		0	2.39984e+07	0	0.001597	1.99978	2	1336.65	4.89437	48.4028	0
	High	DFLDEYIFLAVGR	1	22	1	A0A0D9SFB3		0	2.56346e+06	0	0.0001245	1.84594	2	1557.8	5.4108	77.1138	0
	High	IVEQDTmPPK	1	23	1	A0A0D9SFB3	M7(Oxidation)	0	76281528	0	0.00122	1.71983	2	1173.59	5.21142	19.2603	0
	High	YTRPTPVQK	1	25	1	A0A0D9SFB3		0	1.59797e+08	0.001	0.004413	2.91609	2	1089.61	5.04033	18.8834	0
	High	HAIPIIK	1	25	1	A0A0D9SFB3		0	314358395	0.001	0.01204	2.54544	2	791.517	4.49805	24.2187	0
	High	SDYDGIGSR	1	22	1	A0A0D9SFB3		0	9.3452e+07	0.001	0.001909	2.13517	2	969.432	5.0805	20.4281	0
	High	SGFGKFER	2	20	1	A0A0D9SFB3		0	12656968	0.001	0.01458	1.79804	3	927.473	4.95243	21.5404	1
	High	mLDMGFEPQIR	1	37	3	B5BUE6;A0A1X7SBZ2;A0A0D9SFB3	M1(Oxidation)	0	6.44931e+06	0.001	0.007529	1.053	2	1352.64	4.80548	43.4607	0
	High	IGLDFcK	1	23	1	A0A0D9SFB3	C6(Carbamidomethyl)	0	3.31549e+07	0.002	0.0228	1.81526	2	852.433	5.02154	33.8216	0
	High	FSGGFGAR	1	23	1	A0A0D9SFB3		0	1.19045e+08	0.004	0.04655	2.0103	2	798.393	4.70032	22.4556	0
P07900	Heat shock protein HSP 90-alpha OS=Homo sapiens OX=9606 GN=HSP90AA1 PE=1 SV=5 - [HS90A_HUMAN]	219.279	36.2	14	14	29	86	7.67351e+08	732	84.6067	5.021
	A2	Sequence	# PSMs	# Proteins	# Protein Groups	Protein Group Accessions	Modifications	ΔCn	Area	q-Value	PEP	XCorr	Charge	MH+ [Da]	ΔM [ppm]	RT [min]	# Missed Cleavages
	High	HLEINPDHSIIETLR	5	4	1	P07900		0	1.05267e+08	0	1.152e-09	5.35936	3	1786.95	5.76338	40.8847	0
	High	NPDDITNEEYGEFYK	2	5	1	P07900		0	3.437e+08	0	1.06e-08	4.17514	2	1833.81	15.9085	38.854	0
	High	VILHLKEDQTEYLEER	9	11	2	P07900;P08238		0	2.1373e+08	0	4.761e-09	4.11987	3	2015.05	5.11717	34.3852	1
	High	ELISNSSDALDKIR	3	5	1	P07900		0	85139939	0	5.343e-07	4.02242	3	1560.83	5.04304	33.3444	1
	High	SLTNDWEDHLAVK	5	10	2	P07900;P08238		0	3.24899e+08	0	2.412e-07	3.80675	2	1527.75	5.32771	37.9086	0
	High	GVVDSEDLPLNISR	2	18	3	Q8N9Z3;P07900;P08238		0	1.04405e+09	0	1.92e-06	3.68751	2	1513.79	4.48329	45.2101	0
	High	HNDDEQYAWESSAGGSFTVR	4	7	2	P07900;P08238		0	3.69578e+07	0	6.387e-08	3.55454	3	2255.97	5.0527	38.4879	0
	High	ADLINNLGTIAK	4	12	2	P08238;P07900		0	7.59418e+08	0	6.711e-05	3.31162	2	1242.71	4.77821	42.4442	0
	High	EGLELPEDEEEKKK	3	13	2	P08238;P07900		0	7.90727e+07	0	0.0003925	3.30873	4	1672.84	5.23972	22.0894	2
	High	YESLTDPSKLDSGK	1	11	2	P08238;P07900		0	8.46103e+07	0	1.778e-05	3.30563	2	1539.76	5.60177	24.8859	1
	High	HIYYITGETK	3	7	1	P07900		0	1.83715e+08	0	1.002e-05	3.28369	2	1224.63	5.25914	24.0765	0
	High	RAPFDLFENR	4	6	1	P07900		0	93376163	0	4.967e-06	3.25173	2	1264.65	5.4029	41.7803	1
	High	HFSVEGQLEFR	3	13	2	P08238;P07900		0	41929905	0	6.705e-05	3.19112	2	1348.67	4.88392	36.6574	0
	High	TLTIVDTGIGmTK	4	11	2	P07900;P08238	M11(Oxidation)	0	1.10039e+08	0	8.237e-06	3.11799	2	1365.74	5.77416	39.1207	0
	High	ELHINLIPNKQDR	6	5	1	P07900		0	5.79326e+07	0	3.692e-05	2.99045	3	1589.88	5.37917	31.9452	1
	High	LGIHEDSQNR	2	6	1	P07900		0	8.21781e+07	0	2.24e-05	2.9795	2	1168.58	5.14676	19.2466	0
	High	TLTIVDTGIGMTK	3	11	2	P07900;P08238		0	84631767	0	6.369e-07	2.97933	2	1349.74	4.51708	45.1063	0
	High	APFDLFENR	1	6	1	P07900		0	3.36164e+07	0	0.0001659	2.75356	2	1108.55	4.44315	47.4673	0
	High	EKYIDQEELNK	1	11	2	P08238;P07900		0	19382451	0	0.0001032	2.73137	2	1408.7	5.27234	21.3392	1
	High	ELHINLIPNK	1	6	1	P07900		0	2.95034e+07	0	0.0002636	2.72851	2	1190.7	5.14724	36.7343	0
	High	EGLELPEDEEEKK	2	14	2	P07900;P08238		0	3.26221e+07	0	0.0004471	2.70135	3	1544.74	4.57614	24.7634	1
	High	EDQTEYLEER	2	11	2	P07900;P08238		0	1.51288e+08	0	0.0004341	2.6753	2	1311.58	5.23685	23.4581	0
	High	IRYESLTDPSKLDSGK	1	11	2	P08238;P07900		0	1.02436e+07	0	0.0004725	2.57097	3	1808.95	4.48567	28.1525	2
	High	YIDQEELNK	2	11	2	P08238;P07900		0	498585657	0	0.0005512	2.56629	2	1151.56	5.70478	21.5856	0
	High	HSQFIGYPITLFVEK	6	6	1	P07900		0	6.82514e+06	0	2.276e-05	2.53694	3	1778.96	6.05235	59.39	0
	High	DQVANSAFVER	2	6	1	P07900		0	266453888	0	0.0001348	2.49445	2	1235.61	4.69089	24.9955	0
	High	ELISNSSDALDK	1	6	1	P07900		0	1.28194e+08	0	5.828e-05	2.29207	2	1291.64	5.1666	26.1229	0
	High	EGLELPEDEEEK	1	14	2	P07900;P08238		0	6.6683e+07	0	3.502e-05	1.96236	2	1416.65	5.17125	30.5127	0
	High	FYEQFSK	1	6	1	P07900		0	1.33316e+08	0.005	0.07984	1.78038	2	948.451	4.73283	24.5932	0
	High	ALLFVPR	2	7	1	P07900		0	2.33278e+07	0.005	0.06995	1.49371	2	815.518	4.72762	42.1104	0
P04350	Tubulin beta-4A chain OS=Homo sapiens OX=9606 GN=TUBB4A PE=1 SV=2 - [TBB4A_HUMAN]	215.864	50.68	25	1	19	77	8.27712e+08	444	49.5539	4.88135
	A2	Sequence	# PSMs	# Proteins	# Protein Groups	Protein Group Accessions	Modifications	ΔCn	Area	q-Value	PEP	XCorr	Charge	MH+ [Da]	ΔM [ppm]	RT [min]	# Missed Cleavages
	High	SGPFGQIFRPDNFVFGQSGAGNNWAK	7	27	4	B2R6L0;P04350;P68371;P07437		0	1356088516	0	2.227e-13	6.74354	3	2798.36	5.37578	61.675	0
	High	FWEVISDEHGIDPTGTYHGDSDLQLER	3	16	2	P04350;P68371		0	110410738	0	2.843e-07	4.76897	4	3116.44	4.83048	50.8215	0
	High	LHFFmPGFAPLTSR	10	41	4	B2R6L0;P04350;P68371;P07437	M5(Oxidation)	0	171436632	0	7.983e-09	4.56081	3	1636.84	5.78778	49.565	0
	High	LHFFMPGFAPLTSR	9	41	4	B2R6L0;P04350;P68371;P07437		0	36720792	0	2.867e-06	3.93854	3	1620.85	7.26406	57.6202	0
	High	NSSYFVEWIPNNVK	4	42	4	B2R6L0;P04350;P68371;P07437		0	7.67206e+08	0	6.072e-07	3.33187	2	1696.84	5.49931	52.929	0
	High	AVLVDLEPGTmDSVR	3	18	2	P04350;P68371	M11(Oxidation)	0	143156099	0	1.749e-06	3.14769	2	1617.82	5.89087	40.7077	0
	High	KLAVNMVPFPR	2	48	4	B2R6L0;P04350;P68371;P07437		0	2.23472e+07	0	4.998e-05	3.14226	2	1271.74	5.13954	39.5374	1
	High	IMNTFSVVPSPK	2	28	3	P04350;P68371;P07437		0	1.65211e+08	0	5.046e-06	3.02927	2	1319.71	6.25582	40.3813	0
	High	ImNTFSVVPSPK	4	28	3	P04350;P68371;P07437	M2(Oxidation)	0	3.59842e+08	0	9.941e-06	3.00752	2	1335.71	5.41838	34.7373	0
	High	LAVNmVPFPR	3	48	4	B2R6L0;P04350;P68371;P07437	M5(Oxidation)	0	2.99886e+08	0	0.0001379	2.93047	2	1159.64	5.81012	38.6549	0
	High	ISEQFTAMFR	2	37	4	B2R6L0;P04350;P68371;P07437		0	6.50799e+07	0	0.0001222	2.85832	2	1229.6	4.61141	44.4259	0
	High	LAVNMVPFPR	3	48	4	B2R6L0;P04350;P68371;P07437		0	291744223	0	7.349e-05	2.85049	2	1143.64	5.1809	47.3263	0
	High	ISEQFTAmFR	3	37	4	B2R6L0;P04350;P68371;P07437	M8(Oxidation)	0	167487344	0	0.0001063	2.66211	2	1245.6	4.42051	34.0234	0
	High	FPGQLNADLRK	2	54	4	B2R6L0;P04350;P68371;P07437		0	4.84905e+07	0	1.61e-05	2.63276	2	1258.7	4.39906	26.8475	1
	High	FPGQLNADLR	4	54	4	B2R6L0;P04350;P68371;P07437		0	2.23862e+08	0	0.0001362	2.61253	2	1130.6	4.24903	33.7718	0
	High	AVLVDLEPGTMDSVR	2	18	2	P04350;P68371		0	46982324	0	0.0003016	2.46068	2	1601.83	5.51865	47.5443	0
	High	YLTVAAVFR	5	24	3	P04350;P68371;P07437		0	2.93074e+08	0	0.001507	2.37029	2	1039.6	4.71814	45.9788	0
	High	mAATFIGNSTAIQELFKR	1	4	1	P04350	M1(Oxidation)	0	2.86293e+06	0	0.000688	2.23445	3	2014.06	6.38008	56.1731	1
	High	mAATFIGNSTAIQELFK	1	4	1	P04350	M1(Oxidation)	0.0097	2.96041e+07	0	3.793e-05	2.04759	2	1857.95	7.0794	63.1214	0
	High	ALTVPELTQQmFDAK	1	17	2	P04350;P68371	M11(Oxidation)	0	5.50437e+07	0	4.729e-06	2.03281	2	1707.87	5.3278	44.7013	0
	High	EIVHLQAGQcGNQIGAK	2	37	4	B2R6L0;P07437;P04350;P68371	C10(Carbamidomethyl)	0	25663509	0	0.0002185	1.93724	3	1822.93	4.53182	24.5767	0
	High	TAVcDIPPR	2	37	4	B2R6L0;P04350;P68371;P07437	C4(Carbamidomethyl)	0	0	0.001	0.005195	2.08112	2	1028.52	5.16322	22.0713	0
	High	mREIVHLQAGQcGNQIGAK	1	35	4	B2R6L0;P07437;P04350;P68371	M1(Oxidation); C12(Carbamidomethyl)	0	1.02252e+07	0.001	0.007117	1.88874	3	2126.07	5.12041	23.0607	1
	High	INVYYNEATGGNYVPR	1	9	1	P04350		0	3.31445e+06	0.005	0.08	1.24606	2	1829.89	7.08763	36.9952	0
P23396	40S ribosomal protein S3 OS=Homo sapiens OX=9606 GN=RPS3 PE=1 SV=2 - [RS3_HUMAN]	204.788	81.07	17	24	24	70	6.16526e+08	243	26.6714	9.65674
	A2	Sequence	# PSMs	# Proteins	# Protein Groups	Protein Group Accessions	Modifications	ΔCn	Area	q-Value	PEP	XCorr	Charge	MH+ [Da]	ΔM [ppm]	RT [min]	# Missed Cleavages
	High	KPLPDHVSIVEPKDEILPTTPISEQK	16	7	1	P23396		0	9.6014e+07	0	1.477e-10	6.52644	4	2910.6	7.05169	40.9901	1
	High	KPLPDHVSIVEPK	3	7	1	P23396		0	312262721	0	2.451e-10	5.71262	3	1458.84	4.88499	24.5155	0
	High	KFVADGIFK	1	10	1	P23396		0	129591268	0	0.0001008	3.32779	2	1024.59	5.39833	31.6608	1
	High	GLcAIAQAESLR	1	7	1	P23396	C3(Carbamidomethyl)	0	1.96528e+08	0	1.143e-05	3.20547	2	1288.67	4.75876	35.7248	0
	High	FGFPEGSVELYAEK	4	6	1	P23396		0	3.25016e+08	0	2.19e-06	3.18687	2	1572.77	5.65505	49.2957	0
	High	VTPTRTEIIILATR	1	11	1	P23396		0	2.94081e+07	0	3.364e-05	3.1616	3	1583.96	5.42049	38.4455	1
	High	RFGFPEGSVELYAEK	3	6	1	P23396		0	1.8582e+07	0	1.925e-05	3.15804	2	1728.87	5.96525	42.3049	1
	High	ELAEDGYSGVEVR	6	11	1	P23396		0	5.6171e+08	0	5.914e-06	3.07638	2	1423.68	7.07323	28.8405	0
	High	TEIIILATR	5	11	1	P23396		0	9.21374e+07	0	0.0004459	3.0609	2	1029.64	6.25954	40.1941	0
	High	GGKPEPPAmPQPVPTA	3	6	1	P23396	M9(Oxidation)	0	6.60401e+08	0	0.0002391	3.01999	2	1589.81	6.3325	23.763	0
	High	DEILPTTPISEQK	3	7	1	P23396		0	5.36664e+08	0	2.274e-05	2.65213	2	1470.78	6.75204	38.0844	0
	High	IRELTAVVQK	2	11	1	P23396		0	162409526	0	0.0006403	2.6163	2	1156.71	4.42396	23.4476	1
	High	AELNEFLTR	5	13	1	P23396		0	6.27467e+08	0	0.0009402	2.60014	2	1092.58	6.10442	36.8844	0
	High	FVDGLmIHSGDPVNYYVDTAVR	2	7	1	P23396	M6(Oxidation)	0	27700657	0	6.768e-05	2.55994	3	2484.2	6.66241	51.0065	0
	High	GGKPEPPAMPQPVPTA	1	6	1	P23396		0	1.24339e+08	0.001	0.002617	2.92726	2	1573.81	6.42352	31.7496	0
	High	GcEVVVSGK	1	8	1	P23396	C2(Carbamidomethyl)	0	2.09107e+07	0.001	0.006003	2.51869	2	934.471	5.22506	19.399	0
	High	IMLPWDPTGK	1	7	1	P23396		0	2.01691e+07	0.001	0.00234	1.96144	2	1157.61	6.6894	52.5109	0
	High	FVADGIFK	3	10	1	P23396		0	2.17578e+08	0.001	0.007901	1.91087	2	896.492	5.21574	38.5756	0
	High	LLGGLAVR	3	8	1	P23396		0	2.03761e+08	0.001	0.007837	1.90281	2	798.524	4.87754	32.8572	0
	High	FImESGAK	1	6	1	P23396	M3(Oxidation)	0	2.24574e+07	0.001	0.01095	1.32876	2	898.439	5.71789	19.4268	0
	High	ELTAVVQKR	1	11	1	P23396		0	7.76475e+06	0.002	0.01647	1.79143	2	1043.63	4.63447	20.2234	1
	High	TQNVLGEK	1	10	1	P23396		0	1.65824e+08	0.004	0.03973	2.22735	2	888.483	5.08566	19.5839	0
	High	ELTAVVQK	1	11	1	P23396		0	1.52622e+08	0.004	0.05381	1.8739	2	887.524	5.15733	21.7067	0
	High	RAcYGVLR	1	5	1	P23396	C3(Carbamidomethyl)	0	1.68739e+07	0.007	0.1035	2.39876	2	994.53	5.21426	21.006	1
	High	AcYGVLR	1	6	1	P23396	C2(Carbamidomethyl)	0	20739333	0.007	0.1185	1.88133	2	838.428	5.22051	23.1638	0
Q00839	Heterogeneous nuclear ribonucleoprotein U OS=Homo sapiens OX=9606 GN=HNRNPU PE=1 SV=6 - [HNRPU_HUMAN]	198.107	32.97	21	27	27	77	1.05248e+09	825	90.528	5.99854
	A2	Sequence	# PSMs	# Proteins	# Protein Groups	Protein Group Accessions	Modifications	ΔCn	Area	q-Value	PEP	XCorr	Charge	MH+ [Da]	ΔM [ppm]	RT [min]	# Missed Cleavages
	High	KAEGGGGGGRPGAPAAGDGKTEQK	2	3	1	Q00839		0	2.20544e+07	0	7.078e-08	5.09606	4	2153.08	5.53175	18.045	2
	High	HAAENPGKYNILGTNTIMDK	1	16	1	Q00839		0	2.99106e+07	0	5.934e-10	4.50548	3	2187.1	5.70563	33.7024	1
	High	EKPYFPIPEEYTFIQNVPLEDR	9	15	1	Q00839		0	6.42902e+08	0	1.205e-10	4.33359	3	2724.37	5.67713	63.4664	0
	High	RNFILDQTNVSAAAQR	1	16	1	Q00839		0	3.62516e+07	0	2.64e-07	4.32486	3	1803.96	5.5703	33.2971	1
	High	KAEGGGGGGRPGAPAAGDGK	2	3	1	Q00839		0	1.08931e+07	0	4.927e-08	4.2292	3	1666.83	5.28277	18.0412	1
	High	VSELKEELKK	2	6	1	Q00839		0	1.3685e+08	0	0.0001348	4.16908	2	1202.71	5.58478	19.7885	2
	High	GYFEYIEENKYSR	7	8	1	Q00839		0	358697867	0	2.442e-07	4.03482	3	1697.79	4.42269	36.8508	1
	High	SSGPTSLFAVTVAPPGAR	6	8	1	Q00839		0	1.40802e+09	0	8.526e-06	3.83109	3	1714.92	5.11067	51.252	0
	High	LLEQYKEESKK	3	14	1	Q00839		0	2.83435e+08	0	1.051e-05	3.82433	2	1394.76	4.80631	19.6299	2
	High	KAEVEGKDLPEHAVLK	1	16	1	Q00839		0	1.42771e+07	0	8.013e-05	3.57839	4	1762.98	4.915	22.1982	2
	High	NFILDQTNVSAAAQR	10	16	1	Q00839		0	1.10652e+09	0	0.0001432	3.51054	3	1647.85	5.68129	39.8685	0
	High	VSELKEELK	2	6	1	Q00839		0	1.02896e+08	0	0.0003963	3.45404	2	1074.61	5.34108	20.9925	1
	High	HAAENPGKYNILGTNTImDK	1	16	1	Q00839	M18(Oxidation)	0	5.86587e+07	0	5.868e-07	3.45185	3	2203.09	5.36812	28.1513	1
	High	NGQDLGVAFK	3	15	1	Q00839		0	3.94863e+08	0	0.0007427	3.14345	2	1048.55	4.69739	28.5911	0
	High	GYFEYIEENK	2	8	1	Q00839		0	2.17647e+08	0	0.0001788	2.71951	2	1291.59	5.58605	39.0702	0
	High	LLEQYKEESK	2	14	1	Q00839		0	1.71192e+08	0	2.009e-05	2.66299	2	1266.66	5.19543	20.457	1
	High	YNILGTNTIMDK	2	16	1	Q00839		0	1.82275e+08	0	2.579e-05	2.53987	2	1382.71	5.59993	42.7667	0
	High	QmADTGKLNTLLQR	2	17	1	Q00839	M2(Oxidation)	0	3.42369e+07	0	0.0001015	2.4079	3	1604.85	4.76465	28.9747	1
	High	YNILGTNTImDK	2	16	1	Q00839	M10(Oxidation)	0	3.34123e+08	0	1.592e-05	2.36184	2	1398.7	5.68044	35.4444	0
	High	LQAALDDEEAGGRPAmEPGNGSLDLGGDSAGR	2	5	1	Q00839	M16(Oxidation)	0	1.1643e+08	0	0.0001919	2.28862	4	3142.45	5.77862	36.0326	0
	High	DIDIHEVR	2	15	1	Q00839		0	3.96188e+08	0	0.0004798	2.04455	3	996.515	3.94816	23.0308	0
	High	AEGGGGGGRPGAPAAGDGKTEQK	1	3	1	Q00839		0	1.12763e+07	0.001	0.005772	2.8389	3	2024.99	5.94825	18.2	1
	High	KAVVVcPK	1	16	1	Q00839	C6(Carbamidomethyl)	0	1.33254e+07	0.001	0.002459	2.73035	2	900.538	4.57614	19.1975	1
	High	DLPEHAVLK	2	16	1	Q00839		0	6.25131e+08	0.001	0.006419	2.12343	2	1021.57	4.31572	23.7737	0
	High	McLFAGFQR	1	16	1	Q00839	C2(Carbamidomethyl)	0	1.04409e+07	0.001	0.00736	2.06089	2	1129.53	5.44831	47.1674	0
	High	LSASSLTmESFAFLWAGGR	1	15	1	Q00839	M8(Oxidation)	0	3.19159e+06	0.001	0.01248	1.46372	3	2047	4.50733	71.0109	0
	High	VTEKIPVR	2	15	1	Q00839		0	81940277	0.002	0.02215	2.43319	2	941.582	4.44735	20.2696	1
	High	mcLFAGFQR	1	16	1	Q00839	M1(Oxidation); C2(Carbamidomethyl)	0	7.46651e+06	0.002	0.02038	2.04093	2	1145.53	4.90937	39.5189	0
	High	LQAALDDEEAGGRPAMEPGNGSLDLGGDSAGR	1	5	1	Q00839		0	5.1832e+07	0.003	0.02771	2.12065	3	3126.46	5.84543	40.5356	0
	High	MmVAGFK	1	16	1	Q00839	M2(Oxidation)	0	5.83163e+06	0.004	0.04139	2.11554	2	799.388	4.4867	24.5766	0
	High	FIEIAAR	2	17	1	Q00839		0	2.85532e+08	0.004	0.05256	2.07747	2	819.476	4.73789	29.1498	0
Q00610	Clathrin heavy chain 1 OS=Homo sapiens OX=9606 GN=CLTC PE=1 SV=5 - [CLH1_HUMAN]	193.453	28.84	14	44	44	78	2.02019e+08	1675	191.493	5.69385
	A2	Sequence	# PSMs	# Proteins	# Protein Groups	Protein Group Accessions	Modifications	ΔCn	Area	q-Value	PEP	XCorr	Charge	MH+ [Da]	ΔM [ppm]	RT [min]	# Missed Cleavages
	High	LAELEEFINGPNNAHIQQVGDR	1	3	1	Q00610		0	8.82732e+07	0	2.064e-10	6.53387	3	2464.23	4.09146	47.2254	0
	High	ISGETIFVTAPHEATAGIIGVNR	3	2	1	Q00610		0	6.23712e+07	0	1.465e-09	5.62823	3	2353.26	5.59439	50.569	0
	High	LASTLVHLGEYQAAVDGAR	4	3	1	Q00610		0	2.14006e+08	0	5.486e-08	4.70054	3	1971.04	6.0139	42.8568	0
	High	VSQPIEGHAASFAQFK	1	2	1	Q00610		0	135059796	0	1.928e-06	4.53451	3	1716.88	5.21725	31.801	0
	High	KFNALFAQGNYSEAAK	2	2	1	Q00610		0	1.07954e+08	0	2.144e-10	4.33575	2	1758.89	4.71805	33.6683	1
	High	GQFSTDELVAEVEKR	2	4	1	Q00610		0	9.10283e+07	0	2.79e-08	4.32218	3	1707.86	4.18205	42.3708	1
	High	LHIIEVGTPPTGNQPFPK	5	2	1	Q00610		0	2.04057e+08	0	1.04e-05	4.13386	3	1945.07	5.57119	43.0585	0
	High	KVSQPIEGHAASFAQFK	1	2	1	Q00610		0	44448798	0	2.548e-07	4.12605	3	1844.98	5.41779	28.3426	1
	High	ALEHFTDLYDIKR	4	2	1	Q00610		0	3.07835e+07	0	2.191e-08	4.06011	3	1620.85	4.60431	37.5923	1
	High	GQFSTDELVAEVEK	1	4	1	Q00610		0	8.32041e+07	0	1.417e-06	3.69479	2	1551.77	7.35486	45.5631	0
	High	IVLDNSVFSEHR	2	4	1	Q00610		0	1.01307e+08	0	1.976e-06	3.66407	3	1415.73	4.50948	34.7279	0
	High	LEKHELIEFR	2	5	1	Q00610		0	18308136	0	2.943e-05	3.29981	3	1313.73	4.54145	27.6596	1
	High	SVNESLNNLFITEEDYQALR	3	4	1	Q00610		0	1.26023e+08	0	1.994e-05	3.21586	3	2355.16	5.70785	59.8994	0
	High	QLPLVKPYLR	3	3	1	Q00610		0	4.86356e+07	0	6.139e-05	3.11504	3	1226.77	4.72305	36.6413	0
	High	VVGAMQLYSVDR	1	4	1	Q00610		0	3.19893e+07	0	6.859e-06	3.06177	2	1337.7	5.21548	38.0678	0
	High	NNLAGAEELFAR	2	2	1	Q00610		0	162209978	0	8.944e-06	2.92816	2	1304.67	6.59558	41.7586	0
	High	LLYNNVSNFGR	2	3	1	Q00610		0	1.87993e+08	0	4.188e-05	2.84995	2	1296.68	5.59439	36.3861	0
	High	ALEHFTDLYDIK	2	2	1	Q00610		0	5.19682e+07	0	2.354e-06	2.83384	2	1464.74	5.42712	42.9201	0
	High	WLLLTGISAQQNR	1	2	1	Q00610		0	4.1459e+07	0	3.272e-07	2.79377	2	1499.84	5.84802	54.2387	0
	High	NLQNLLILTAIK	3	4	1	Q00610		0	5.68578e+07	0	2.544e-06	2.76925	2	1353.85	5.86948	65.156	0
	High	VANVELYYR	1	3	1	Q00610		0	8.98468e+07	0	0.0003247	2.7679	2	1126.6	5.74062	31.4604	0
	High	RPISADSAImNPASK	1	5	1	Q00610	M10(Oxidation)	0	3.0114e+07	0	5.688e-05	2.72874	2	1573.81	5.65215	21.9012	0
	High	HSSLAGcQIINYR	1	2	1	Q00610	C7(Carbamidomethyl)	0	1.00893e+07	0	1.591e-05	2.59793	2	1518.76	5.8682	28.1915	0
	High	IYIDSNNNPER	2	2	1	Q00610		0	1.25648e+08	0	5.409e-05	2.59737	2	1334.64	5.32825	22.2426	0
	High	VIQcFAETGQVQK	1	2	1	Q00610	C4(Carbamidomethyl)	0	4.91637e+07	0	0.0002896	2.58728	2	1507.77	5.72603	26.2148	0
	High	VDKLDASESLR	2	4	1	Q00610		0	44558658	0	0.0004123	2.51047	2	1232.65	4.909	21.644	1
	High	NNRPSEGPLQTR	1	2	1	Q00610		0	5.14959e+07	0	0.001317	2.42227	2	1368.71	5.36017	19.4091	0
	High	HDVVFLITK	1	2	1	Q00610		0	38377679	0	4.393e-05	2.40287	2	1071.63	5.73968	36.3359	0
	High	LLLPWLEAR	4	2	1	Q00610		0	5.11814e+07	0	0.001066	2.32815	2	1110.67	4.82553	63.0683	0
	High	TSIDAYDNFDNISLAQR	3	4	1	Q00610		0	6.1586e+07	0	0.0003624	2.26226	3	1942.92	5.26541	48.7817	0
	High	ESYVETELIFALAK	1	3	1	Q00610		0	6.21533e+06	0	0.0001553	2.1844	2	1612.86	5.39857	66.5539	0
	High	TLQIFNIEmK	1	7	1	Q00610	M9(Oxidation)	0	2.89904e+07	0	0.0003807	2.02742	2	1252.67	4.61666	45.3578	0
	High	VVGAmQLYSVDR	1	4	1	Q00610	M5(Oxidation)	0	1.55331e+07	0	0.000242	1.78013	2	1353.69	4.94252	30.7475	0
	High	YIEIYVQK	1	4	1	Q00610		0	3.57867e+07	0	0.001626	1.56894	2	1055.58	4.74584	32.3482	0
	High	EAIDSYIK	2	2	1	Q00610		0	5.20342e+07	0.001	0.004251	2.31908	2	938.488	5.77374	27.5592	0
	High	HELIEFR	1	5	1	Q00610		0	4.61803e+07	0.001	0.007134	2.23041	2	943.504	4.51669	28.3678	0
	High	FNALFAQGNYSEAAK	1	2	1	Q00610		0	12032035	0.001	0.003721	2.02727	2	1630.8	5.98644	39.2867	0
	High	SVDPTLALSVYLR	1	2	1	Q00610		0	4.54352e+06	0.001	0.001987	1.72497	2	1433.81	7.11035	60.5279	0
	High	EGQFKDIITK	1	8	1	Q00610		0	2.22515e+07	0.001	0.007773	1.70965	2	1178.65	4.3735	25.4303	1
	High	VVGAMQLYSVDRK	1	4	1	Q00610		0	6.49141e+06	0.002	0.02431	1.64808	3	1465.79	4.50117	30.8962	1
	High	IAAYLFK	1	5	1	Q00610		0	5.66225e+07	0.003	0.02499	1.61514	2	825.49	4.05901	35.9182	0
	High	ENPYYDSR	1	2	1	Q00610		0	4.56309e+07	0.004	0.05091	2.02099	2	1043.45	5.30027	19.8615	0
	High	KDPELWGSVLLESNPYR	1	2	1	Q00610		0	1.61691e+06	0.004	0.03943	1.24419	3	2003.03	5.54493	54.6724	1
	High	AVNYFSK	1	3	1	Q00610		0	3.02239e+07	0.006	0.0828	1.78658	2	828.429	4.32767	22.7691	0
	High	NLILVVR	1	2	1	Q00610		0	1.81249e+07	0.006	0.09335	1.77735	2	826.555	5.03295	38.7933	0
Q8WVW5	Uncharacterized protein (Fragment) OS=Homo sapiens OX=9606 PE=2 SV=1 - [Q8WVW5_HUMAN]	170.1	58.95	101	7	18	81	1.40769e+09	363	40.4772	6.13818
	A2	Sequence	# PSMs	# Proteins	# Protein Groups	Protein Group Accessions	Modifications	ΔCn	Area	q-Value	PEP	XCorr	Charge	MH+ [Da]	ΔM [ppm]	RT [min]	# Missed Cleavages
	High	TTGIVmDSGDGVTHTVPIYEGYALPHAILR	5	29	1	Q8WVW5	M6(Oxidation)	0	1.5949e+07	0	1.074e-10	4.95826	4	3199.63	6.4599	53.6609	0
	High	TTGIVMDSGDGVTHTVPIYEGYALPHAILR	7	29	1	Q8WVW5		0	2.85746e+07	0	1.63e-07	4.4306	4	3183.64	6.73559	57.0145	0
	High	VAPEEHPVLLTEAPLNPK	9	37	1	Q8WVW5		0	2582701986	0	2.156e-09	4.32081	3	1954.08	7.6141	37.9562	0
	High	QEYDESGPSIVHR	4	23	1	Q8WVW5		0	1.98531e+08	0	9.802e-08	3.78477	3	1516.71	5.16454	21.8897	0
	High	SYELPDGQVITIGNER	12	40	2	B7Z6P1;Q8WVW5		0	8.9913e+08	0	2.406e-05	3.37404	3	1790.9	5.90189	47.8424	0
	High	HQGVMVGMGQK	1	38	2	B7Z6P1;Q8WVW5		0	1.97269e+07	0	1.707e-06	3.07377	2	1171.58	5.59333	20.8606	0
	High	KDLYANTVLSGGTTmYPGIADR	1	21	1	Q8WVW5	M15(Oxidation)	0	1.5973e+07	0	8.779e-05	2.91829	3	2359.17	5.35961	40.6768	1
	High	AVFPSIVGRPR	5	43	2	B7Z6P1;Q8WVW5		0	741237674	0	0.0002645	2.80128	3	1198.71	4.45422	32.3233	0
	High	DSYVGDEAQSK	2	37	2	B7Z6P1;Q8WVW5		0	271112892	0	0.0005359	2.76444	2	1198.53	5.4858	19.1946	0
	High	GYSFTTTAER	2	18	1	Q8WVW5		0	7.2234e+08	0	0.001069	2.76398	2	1132.53	4.69113	24.1419	0
	High	IWHHTFYNELR	7	77	2	Q8WVW5;B7Z6P1		0	5.09268e+07	0	8.992e-05	2.58348	3	1515.76	4.74384	31.3968	0
	High	EITALAPSTMK	3	32	2	B7Z6P1;Q8WVW5		0	9.49581e+07	0	0.0001358	2.49886	2	1161.63	5.67851	30.3136	0
	High	DLYANTVLSGGTTMYPGIADR	2	21	1	Q8WVW5		0	5.25493e+07	0	5.725e-05	2.38752	3	2215.08	6.19529	57.2429	0
	High	DSYVGDEAQSKR	1	37	2	B7Z6P1;Q8WVW5		0	87674668	0	8.783e-05	2.37018	2	1354.63	5.1803	18.8147	1
	High	DLYANTVLSGGTTmYPGIADR	6	21	1	Q8WVW5	M14(Oxidation)	0	131697622	0	0.0006058	2.367	2	2231.08	4.82498	51.5891	0
	High	AGFAGDDAPR	2	45	2	B7Z6P1;Q8WVW5		0	368184280	0	0.0008175	2.32537	2	976.454	5.37511	20.3354	0
	High	EITALAPSTmK	3	32	2	B7Z6P1;Q8WVW5	M10(Oxidation)	0	3.12058e+08	0	0.0002203	2.29131	2	1177.62	5.4621	24.3631	0
	High	DLTDYLmK	3	31	2	B7Z6P1;Q8WVW5	M7(Oxidation)	0	137033310	0.001	0.003964	1.77614	2	1014.49	4.49499	39.1842	0
	High	DLTDYLMK	2	31	2	B7Z6P1;Q8WVW5		0	2.17029e+07	0.001	0.004973	1.55905	2	998.491	4.48676	48.5966	0
	High	IIAPPER	2	33	2	B7Z6P1;Q8WVW5		0	2.38724e+08	0.003	0.03449	1.66585	2	795.477	5.3412	21.6355	0
	High	LcYVALDFEQEmATAASSSSLEK	1	22	1	Q8WVW5	C2(Carbamidomethyl); M12(Oxidation)	0	1.5331e+07	0.005	0.06717	1.01406	3	2566.18	6.08767	52.3125	0
	High	IIAPPERK	1	32	2	B7Z6P1;Q8WVW5		0	99298323	0.006	0.08618	1.63213	2	923.572	5.19593	19.4951	1
P31943	Heterogeneous nuclear ribonucleoprotein H OS=Homo sapiens OX=9606 GN=HNRNPH1 PE=1 SV=4 - [HNRH1_HUMAN]	161.443	34.08	25	6	10	57	1.0252e+09	449	49.1984	6.30322
	A2	Sequence	# PSMs	# Proteins	# Protein Groups	Protein Group Accessions	Modifications	ΔCn	Area	q-Value	PEP	XCorr	Charge	MH+ [Da]	ΔM [ppm]	RT [min]	# Missed Cleavages
	High	YVELFLNSTAGASGGAYEHR	6	3	1	P31943		0	357938208	0	2.771e-11	6.0075	3	2142.04	5.77881	41.4715	0
	High	EGRPSGEAFVELESEDEVK	6	15	1	P31943		0	8.23271e+08	0	8.876e-08	5.2314	3	2106.99	4.69226	34.8846	0
	High	HTGPNSPDTANDGFVR	8	17	2	P55795;P31943		0	3.00809e+08	0	4.621e-07	4.97197	3	1684.78	5.34259	21.4812	0
	High	STGEAFVQFASQEIAEK	11	11	2	P55795;P31943		0	1.5998e+09	0	5e-08	4.40616	2	1841.9	5.555	51.6352	0
	High	ATENDIYNFFSPLNPVR	11	10	2	P31943;P52597		0	6.52541e+08	0	0.0001765	3.85682	3	1997.01	16.4236	65.7119	0
	High	SNNVEMDWVLK	2	16	1	P31943		0	4.61696e+07	0	7.867e-05	3.18952	2	1334.65	5.34792	44.8207	0
	High	VHIEIGPDGR	7	13	3	P55795;P31943;P52597		0	4.51495e+08	0	7.355e-05	2.8677	2	1092.59	6.09564	23.8859	0
	High	SNNVEmDWVLK	1	16	1	P31943	M6(Oxidation)	0	7.34284e+07	0	6.6e-05	1.86307	2	1350.64	5.88618	35.5257	0
	High	GLPWScSADEVQR	3	18	1	P31943	C6(Carbamidomethyl)	0	1.20181e+08	0	2.565e-05	1.80991	2	1504.69	5.60358	34.3571	0
	High	IQNGAQGIR	1	16	1	P31943		0	6.29828e+07	0.001	0.003811	2.52155	2	956.532	4.93207	19.0551	0
	High	VTGEADVEFATHEDAVAAmSK	1	8	1	P31943	M19(Oxidation)	0	1.34465e+07	0.001	0.002244	1.85358	3	2194.01	5.84477	30.8933	0
B3KPS3	Tubulin alpha chain OS=Homo sapiens OX=9606 PE=2 SV=1 - [B3KPS3_HUMAN]	159.251	51.68	26	2	15	58	1.80258e+09	416	46.2118	5.12256
	A2	Sequence	# PSMs	# Proteins	# Protein Groups	Protein Group Accessions	Modifications	ΔCn	Area	q-Value	PEP	XCorr	Charge	MH+ [Da]	ΔM [ppm]	RT [min]	# Missed Cleavages
	High	QLFHPEQLITGKEDAANNYAR	3	28	2	B3KPS3;Q53GA7		0	418936962	0	5.857e-09	5.08905	4	2415.22	5.65227	36.4119	1
	High	FDGALNVDLTEFQTNLVPYPR	4	20	2	B3KPS3;Q53GA7		0	476543399	0	1.061e-08	4.92106	2	2409.25	17.3043	70.5446	0
	High	IHFPLATYAPVISAEK	6	17	2	B3KPS3;Q53GA7		0	1244853018	0	3.54e-07	4.06487	3	1756.97	4.75335	49.3643	0
	High	AVFVDLEPTVIDEVR	7	19	2	B3KPS3;Q53GA7		0	1.7592e+09	0	6.267e-08	3.90639	2	1701.91	5.19953	59.5477	0
	High	TIGGGDDSFNTFFSETGAGK	7	23	2	B3KPS3;Q53GA7		0	1475047422	0	2.661e-07	3.80728	2	2007.91	7.0386	51.4965	0
	High	VGINYQPPTVVPGGDLAK	4	22	2	B3KPS3;Q53GA7		0	2173484136	0	1.827e-07	3.73627	3	1824.99	5.1819	44.5051	0
	High	QLFHPEQLITGK	2	30	2	Q53GA7;B3KPS3		0	303338926	0	7.941e-07	3.6896	2	1410.78	4.37181	38.5868	0
	High	LISQIVSSITASLR	3	16	2	B3KPS3;Q53GA7		0	634253442	0	4.433e-05	3.54511	3	1487.89	5.65003	67.4042	0
	High	AVcmLSNTTAIAEAWAR	2	17	1	B3KPS3	C3(Carbamidomethyl); M4(Oxidation)	0	1.99547e+07	0	5.009e-05	3.40974	3	1880.88	-9.92027	46.8521	0
	High	NLDIERPTYTNLNR	5	21	2	B3KPS3;Q53GA7		0	966151640	0	1.538e-05	3.29184	3	1718.89	4.77729	31.6487	0
	High	AVcMLSNTTAIAEAWAR	1	17	1	B3KPS3	C3(Carbamidomethyl)	0	1.16092e+07	0	0.0001043	3.05901	3	1864.91	4.48313	55.5737	0
	High	AFVHWYVGEGMEEGEFSEAR	1	18	2	B3KPS3;Q53GA7		0	0	0	8.96e-05	3.00074	3	2330.03	6.6683	48.9523	0
	High	SIQFVDWcPTGFK	1	6	1	B3KPS3	C8(Carbamidomethyl)	0	1.64164e+08	0	4.428e-05	2.95474	2	1584.76	6.26398	55.2257	0
	High	DVNAAIATIK	5	15	2	B3KPS3;Q53GA7		0	416092703	0	0.0006813	2.79725	2	1015.58	4.63091	31.8648	0
	High	EIIDLVLDR	6	16	2	B3KPS3;Q53GA7		0	698787184	0	0.001137	2.20424	2	1085.63	4.95068	53.3576	0
	High	FDLmYAK	1	23	2	B3KPS3;Q53GA7	M4(Oxidation)	0	3.0576e+07	0.003	0.03774	1.49852	2	903.433	4.91062	29.0326	0
Q92499	ATP-dependent RNA helicase DDX1 OS=Homo sapiens OX=9606 GN=DDX1 PE=1 SV=2 - [DDX1_HUMAN]	156.331	47.43	4	30	30	72	2.60546e+08	740	82.3798	7.2251
	A2	Sequence	# PSMs	# Proteins	# Protein Groups	Protein Group Accessions	Modifications	ΔCn	Area	q-Value	PEP	XCorr	Charge	MH+ [Da]	ΔM [ppm]	RT [min]	# Missed Cleavages
	High	TGAFSIPVIQIVYETLKDQQEGK	1	1	1	Q92499		0	7.27023e+07	0	6.421e-09	4.8519	3	2564.37	3.92745	76.8208	1
	High	GHVDILAPTVQELAALEK	8	3	1	Q92499		0	2.40976e+07	0	6.112e-08	4.23264	3	1904.06	4.74995	57.7385	0
	High	DNTRPGANSPEMWSEAIK	1	4	1	Q92499		0	4.73313e+07	0	4.568e-09	4.02823	3	2002.94	5.38611	35.6799	0
	High	GEDSVPDTVHHVVVPVNPK	2	4	1	Q92499		0	1.6764e+08	0	3.162e-07	3.83302	3	2025.05	3.70818	29.7457	0
	High	GIDIHGVPYVINVTLPDEK	5	4	1	Q92499		0	74471700	0	2.439e-05	3.74786	3	2079.12	5.04178	57.1931	0
	High	DQLSVLENGVDIVVGTPGR	3	4	1	Q92499		0	7.09283e+07	0	1.214e-05	3.55858	3	1968.05	5.83895	66.5099	0
	High	DNTRPGANSPEmWSEAIK	1	4	1	Q92499	M12(Oxidation)	0	8.69567e+07	0	1.398e-06	3.43682	3	2018.93	5.11104	30.6683	0
	High	VGWSTmQASLDLGTDK	1	4	1	Q92499	M6(Oxidation)	0	2.91807e+07	0	1.679e-07	3.2294	2	1724.83	5.6034	40.8958	0
	High	EAQTSFLHLGYLPNQLFR	4	3	1	Q92499		0	9.92944e+06	0	1.665e-07	3.15521	3	2134.12	5.68903	63.2119	0
	High	ALIVEPSRELAEQTLNNIK	3	4	1	Q92499		0	7.11623e+06	0	0.001023	3.13006	3	2138.19	5.74389	49.4623	1
	High	VPVDEFDGKVTYGQK	1	3	1	Q92499		0	1.47849e+07	0	2.524e-05	3.12143	3	1681.85	3.61926	28.9707	1
	High	ELAEQTLNNIK	3	4	1	Q92499		0	438445794	0	9.623e-05	3.09897	2	1272.69	4.72316	29.6906	0
	High	FNFGEEEFKFPPK	13	4	1	Q92499		0	1.26138e+07	0	1.003e-05	3.04519	3	1615.79	6.12416	48.4466	1
	High	ELLIIGGVAAR	4	4	1	Q92499		0	1.70092e+08	0	0.0003349	2.86832	2	1111.7	15.4428	46.6862	0
	High	FGFGFGGTGK	1	4	1	Q92499		0	1.34309e+08	0	0.0003866	2.80547	2	974.476	2.8491	39.5075	0
	High	TGAFSIPVIQIVYETLKDQQEGKK	2	1	1	Q92499		0	4.11563e+06	0	0.0004058	2.77793	4	2692.47	5.25467	74.9529	2
	High	LDDLVSTGK	1	4	1	Q92499		0	1.68567e+08	0	0.001383	2.66199	2	947.508	3.98414	23.4779	0
	High	mHNQIPQVTSDGKR	1	4	1	Q92499	M1(Oxidation)	0	3.13145e+07	0	1.646e-05	2.65861	3	1626.81	4.87408	19.5052	1
	High	NQALFPAcVLK	1	4	1	Q92499	C8(Carbamidomethyl)	0	2.66324e+07	0	7.241e-05	2.53164	2	1260.68	3.74633	44.6802	0
	High	FLIcTDVAAR	1	4	1	Q92499	C4(Carbamidomethyl)	0	22591153	0	0.0001464	2.2528	2	1165.61	4.90144	38.9409	0
	High	FNFGEEEFK	1	4	1	Q92499		0	0	0	0.0002271	2.21697	2	1146.52	5.77576	38.7493	0
	High	VGWSTMQASLDLGTDK	1	4	1	Q92499		0	6.91728e+06	0	0.0006916	2.20184	2	1708.83	5.6804	50.1416	0
	High	VPVDEFDGK	2	3	1	Q92499		0	1.35476e+08	0	0.0007083	2.1279	2	1005.49	4.67983	24.2569	0
	High	MGLAISLVATEK	1	3	1	Q92499		0	5.46448e+06	0	0.0009938	2.05132	2	1232.7	5.3319	48.4934	0
	High	TGASVLNK	1	1	1	Q92499		0	57369223	0.001	0.01226	2.56847	2	789.45	4.93345	19.4998	0
	High	DGFVALSK	3	4	1	Q92499		0	8.02947e+07	0.001	0.003799	1.95195	2	836.455	5.02195	33.1785	0
	High	APDGYIVK	1	4	1	Q92499		0	1.73102e+08	0.001	0.01064	1.81621	2	862.471	4.99461	22.5628	0
	High	TKIDcDNLEQYFIQQGGGPDK	1	4	1	Q92499	C5(Carbamidomethyl)	0	2.4898e+07	0.001	0.00396	0.927384	3	2426.14	5.78714	45.5169	1
	High	ILKGEYAVR	1	4	1	Q92499		0	2.71394e+07	0.003	0.02499	2.61597	3	1048.62	4.76574	21.7072	1
	High	FLPNAPK	1	4	1	Q92499		0	1.24754e+08	0.005	0.07573	1.6642	2	786.454	3.83204	22.7944	0
	High	WQMNPYDR	1	3	1	Q92499		0	1.42489e+07	0.007	0.1067	2.19012	2	1109.49	5.05449	29.8038	0
	High	TDRLWER	1	4	1	Q92499		0	2.65683e+06	0.008	0.1334	2.08443	3	975.507	5.97956	22.4153	1
B7Z4V2	cDNA FLJ51907, highly similar to Stress-70 protein, mitochondrial OS=Homo sapiens OX=9606 PE=2 SV=1 - [B7Z4V2_HUMAN]	155.569	42.71	12	23	23	62	7.08402e+08	665	72.3561	5.93506
	A2	Sequence	# PSMs	# Proteins	# Protein Groups	Protein Group Accessions	Modifications	ΔCn	Area	q-Value	PEP	XCorr	Charge	MH+ [Da]	ΔM [ppm]	RT [min]	# Missed Cleavages
	High	QAVTNPNNTFYATK	3	7	1	B7Z4V2		0	3.45849e+08	0	1.225e-06	3.89587	2	1568.78	5.55147	24.8016	0
	High	VINEPTAAALAYGLDK	3	6	1	B7Z4V2		0	232191432	0	1.617e-08	3.89312	2	1645.89	6.109	44.6842	0
	High	VINEPTAAALAYGLDKSEDK	2	6	1	B7Z4V2		0	1.22609e+08	0	1.052e-08	3.83194	3	2105.09	4.87801	41.047	1
	High	ASNGDAWVEAHGK	2	6	1	B7Z4V2		0	1.53443e+07	0	7.012e-07	3.63569	2	1341.63	6.87054	20.6705	0
	High	DAGQISGLNVLR	3	6	1	B7Z4V2		0	722235489	0	4.214e-05	3.53619	2	1242.69	5.27229	41.4643	0
	High	QAASSLQQASLK	3	6	1	B7Z4V2		0	245541708	0	6.746e-06	3.40697	2	1231.67	5.42569	21.8029	0
	High	LYSPSQIGAFVLMK	2	6	1	B7Z4V2		0	34622085	0	6.432e-07	3.24665	2	1553.85	5.16302	60.6427	0
	High	AQFEGIVTDLIR	4	8	1	B7Z4V2		0	692415182	0	1.892e-05	3.24018	2	1361.75	5.24914	56.3463	0
	High	EQQIVIQSSGGLSKDDIENmVK	3	6	1	B7Z4V2	M20(Oxidation)	0	95980645	0	5.002e-07	3.20476	3	2434.23	5.7635	33.9783	1
	High	LLGQFTLIGIPPAPR	7	7	1	B7Z4V2		0	125326274	0	7.422e-05	3.19147	3	1592.96	3.796	63.6176	0
	High	LYSPSQIGAFVLmK	4	6	1	B7Z4V2	M13(Oxidation)	0	106683300	0	1.686e-05	3.1076	2	1569.84	6.56111	54.3785	0
	High	VQQTVQDLFGR	4	7	1	B7Z4V2		0	710554472	0	0.0001894	3.04753	2	1290.69	4.04361	35.9214	0
	High	SQVFSTAADGQTQVEIK	1	7	1	B7Z4V2		0	18021951	0	0.000191	3.00789	2	1808.91	6.24942	33.5394	0
	High	SDIGEVILVGGmTR	1	8	1	B7Z4V2	M12(Oxidation)	0	2.12326e+07	0	0.0001049	2.87342	2	1462.76	5.19546	44.3159	0
	High	MKETAENYLGHTAK	2	6	1	B7Z4V2		0	4.28791e+06	0	3.637e-06	2.7757	2	1592.78	5.94521	21.0347	1
	High	ETGVDLTKDNmALQR	1	7	1	B7Z4V2	M11(Oxidation)	0	4.80956e+07	0	5.448e-05	2.72225	2	1706.85	5.19144	24.7337	1
	High	RYDDPEVQKDIK	1	6	1	B7Z4V2		0	1.65599e+07	0	3.696e-05	2.57791	2	1505.77	5.14569	20.4742	2
	High	TTPSVVAFTADGER	5	7	1	B7Z4V2		0	1.61585e+08	0	6.451e-05	2.57286	2	1450.73	6.15043	34.3145	0
	High	NAVITVPAYFNDSQR	2	7	1	B7Z4V2		0	619711211	0	9.49e-06	2.57096	2	1694.86	5.21979	44.3731	0
	High	SDIGEVILVGGMTR	1	8	1	B7Z4V2		0	8.03592e+06	0	0.0002092	2.43931	2	1446.77	4.9444	52.2291	0
	High	STNGDTFLGGEDFDQALLR	1	7	1	B7Z4V2		0	1.90024e+07	0	0.001605	2.11705	3	2055.97	5.49004	57.6243	0
	High	ETAENYLGHTAK	1	6	1	B7Z4V2		0	0	0	8.556e-05	1.86212	2	1333.65	5.06569	20.7175	0
	High	EQQIVIQSSGGLSK	2	6	1	B7Z4V2		0	3.16955e+07	0.001	0.007022	2.68604	2	1473.76	-19.1282	27.1824	0
	High	KDSETGENIR	1	5	1	B7Z4V2		0	2.43064e+07	0.001	0.003537	2.49049	2	1148.56	4.98261	18.3397	1
	High	VLENAEGAR	3	8	1	B7Z4V2		0	3.66279e+07	0.001	0.001865	2.38244	2	958.5	4.51649	19.1284	0
Q53GA7	Tubulin alpha chain (Fragment) OS=Homo sapiens OX=9606 PE=2 SV=1 - [Q53GA7_HUMAN]	151.004	47.88	24	2	15	56	1.80258e+09	449	49.7914	5.13525
	A2	Sequence	# PSMs	# Proteins	# Protein Groups	Protein Group Accessions	Modifications	ΔCn	Area	q-Value	PEP	XCorr	Charge	MH+ [Da]	ΔM [ppm]	RT [min]	# Missed Cleavages
	High	QLFHPEQLITGKEDAANNYAR	3	28	2	B3KPS3;Q53GA7		0	418936962	0	5.857e-09	5.08905	4	2415.22	5.65227	36.4119	1
	High	FDGALNVDLTEFQTNLVPYPR	4	20	2	B3KPS3;Q53GA7		0	476543399	0	1.061e-08	4.92106	2	2409.25	17.3043	70.5446	0
	High	IHFPLATYAPVISAEK	6	17	2	B3KPS3;Q53GA7		0	1244853018	0	3.54e-07	4.06487	3	1756.97	4.75335	49.3643	0
	High	AVFVDLEPTVIDEVR	7	19	2	B3KPS3;Q53GA7		0	1.7592e+09	0	6.267e-08	3.90639	2	1701.91	5.19953	59.5477	0
	High	TIGGGDDSFNTFFSETGAGK	7	23	2	B3KPS3;Q53GA7		0	1475047422	0	2.661e-07	3.80728	2	2007.91	7.0386	51.4965	0
	High	VGINYQPPTVVPGGDLAK	4	22	2	B3KPS3;Q53GA7		0	2173484136	0	1.827e-07	3.73627	3	1824.99	5.1819	44.5051	0
	High	QLFHPEQLITGK	2	30	2	Q53GA7;B3KPS3		0	303338926	0	7.941e-07	3.6896	2	1410.78	4.37181	38.5868	0
	High	LISQIVSSITASLR	3	16	2	B3KPS3;Q53GA7		0	634253442	0	4.433e-05	3.54511	3	1487.89	5.65003	67.4042	0
	High	NLDIERPTYTNLNR	5	21	2	B3KPS3;Q53GA7		0	966151640	0	1.538e-05	3.29184	3	1718.89	4.77729	31.6487	0
	High	AFVHWYVGEGMEEGEFSEAR	1	18	2	B3KPS3;Q53GA7		0	0	0	8.96e-05	3.00074	3	2330.03	6.6683	48.9523	0
	High	DVNAAIATIK	5	15	2	B3KPS3;Q53GA7		0	416092703	0	0.0006813	2.79725	2	1015.58	4.63091	31.8648	0
	High	EIIDLVLDR	6	16	2	B3KPS3;Q53GA7		0	698787184	0	0.001137	2.20424	2	1085.63	4.95068	53.3576	0
	High	TIQFVDWcPTGFK	1	15	1	Q53GA7	C8(Carbamidomethyl)	0	9.03739e+07	0	0.000908	2.0659	2	1598.78	5.35356	55.7531	0
	High	AVcmLSNTTAVAEAWAR	1	6	1	Q53GA7	C3(Carbamidomethyl); M4(Oxidation)	0	0	0.001	0.008744	2.09738	3	1866.92	17.8734	55.4883	0
	High	FDLmYAK	1	23	2	B3KPS3;Q53GA7	M4(Oxidation)	0	3.0576e+07	0.003	0.03774	1.49852	2	903.433	4.91062	29.0326	0
P11940	Polyadenylate-binding protein 1 OS=Homo sapiens OX=9606 GN=PABPC1 PE=1 SV=2 - [PABP1_HUMAN]	141.879	41.35	30	17	23	57	2.08126e+08	636	70.6259	9.49561
	A2	Sequence	# PSMs	# Proteins	# Protein Groups	Protein Group Accessions	Modifications	ΔCn	Area	q-Value	PEP	XCorr	Charge	MH+ [Da]	ΔM [ppm]	RT [min]	# Missed Cleavages
	High	SKVDEAVAVLQAHQAK	4	14	1	P11940		0	1.35655e+08	0	7.562e-11	5.28416	3	1693.93	4.69039	29.4254	1
	High	IVATKPLYVALAQR	11	13	1	P11940		0	277576236	0	3.856e-08	4.3292	3	1542.94	4.18556	36.2284	0
	High	KEFSPFGTITSAK	2	11	1	P11940		0	6.50045e+07	0	2.056e-07	3.67597	2	1412.75	4.86829	34.4486	1
	High	LFPLIQAmHPTLAGK	1	12	1	P11940	M8(Oxidation)	0	4.74204e+07	0	1.119e-06	3.56971	3	1652.93	6.57235	42.3293	0
	High	SLGYAYVNFQQPADAER	3	17	2	P11940;B1ANR0		0	184040883	0	3.901e-06	3.37958	2	1928.92	5.23319	43.1937	0
	High	GYGFVHFETQEAAER	4	11	1	P11940		0	1.05007e+08	0	1.747e-05	3.22851	3	1740.81	5.40595	34.8022	0
	High	ALYDTFSAFGNILScK	2	14	2	P11940;B1ANR0	C15(Carbamidomethyl)	0	1.67631e+07	0	2.315e-07	3.18237	2	1806.9	14.8911	68.1075	0
	High	VDEAVAVLQAHQAK	1	15	1	P11940		0	1.05713e+07	0	6.381e-06	2.98007	2	1478.8	4.09277	26.4506	0
	High	ALDTMNFDVIK	1	17	2	P11940;B1ANR0		0	2.70184e+07	0	3.479e-05	2.88367	2	1266.65	5.41178	47.6264	0
	High	SGVGNIFIK	1	12	1	P11940		0	134858296	0	0.0005112	2.86363	2	934.54	4.63792	35.3771	0
	High	AKEFTNVYIK	2	15	2	P11940;B1ANR0		0	8.76139e+07	0	0.000562	2.82762	2	1212.67	4.37782	24.957	1
	High	QAHLTNQYMQR	1	10	1	P11940		0	1.0362e+07	0	6.315e-05	2.64416	2	1389.68	5.88947	20.7301	0
	High	LFPLIQAMHPTLAGK	3	12	1	P11940		0	1.00043e+07	0	1.125e-05	2.61722	3	1636.93	4.35046	55.0866	0
	High	NLDDGIDDERLR	1	12	1	P11940		0	20876396	0	0.0001736	2.60706	3	1430.69	3.67978	26.6838	1
	High	EFSPFGTITSAK	2	11	1	P11940		0	162759712	0	0.0001585	2.50543	2	1284.65	5.73325	43.6235	0
	High	NLDDGIDDER	2	12	1	P11940		0	5.29285e+07	0	0.0007549	2.36624	2	1161.51	4.92004	22.7052	0
	High	YQGVNLYVK	4	11	1	P11940		0	1.41586e+08	0	0.0002506	2.27222	2	1083.59	4.91824	30.0371	0
	High	RSLGYAYVNFQQPADAER	1	17	2	P11940;B1ANR0		0	1.83772e+07	0	0.0003092	2.23975	3	2085.03	6.01318	36.2104	1
	High	FSPAGPILSIR	3	17	1	P11940		0	1.42161e+08	0	0.0003469	2.09622	2	1157.67	5.5807	45.8023	0
	High	ALDTmNFDVIK	1	17	2	P11940;B1ANR0	M5(Oxidation)	0	9.41467e+07	0	0.000495	1.85269	2	1282.64	4.83573	39.1447	0
	High	GFGFVSFER	2	14	1	P11940		0	132551852	0.001	0.00372	2.28103	2	1045.52	4.87328	47.0779	0
	High	NPQQHLNAQPQVTmQQPAVHVQGQEPLTASmLASAPPQEQK	1	8	1	P11940	M14(Oxidation); M31(Oxidation)	0	6.55113e+07	0.001	0.005283	2.09621	4	4489.21	3.25678	35.1318	0
	High	FGPALSVK	2	12	1	P11940		0	82721026	0.001	0.008445	1.57881	2	818.481	4.6822	28.927	0
	High	NFGEDmDDER	1	13	1	P11940	M6(Oxidation)	0	6.91258e+06	0.002	0.02448	1.48873	2	1243.46	5.34007	19.5647	0
	High	GFGFVcFSSPEEATK	1	24	2	P11940;B1ANR0	C6(Carbamidomethyl)	0	4.48815e+07	0.003	0.02748	1.45446	2	1662.75	2.91161	49.8366	0
A0A1U9X7X4	HSPA1L OS=Homo sapiens OX=9606 PE=3 SV=1 - [A0A1U9X7X4_HUMAN]	139.796	24.02	7	1	12	56	2.47014e+09	641	70.3033	6.15088
	A2	Sequence	# PSMs	# Proteins	# Protein Groups	Protein Group Accessions	Modifications	ΔCn	Area	q-Value	PEP	XCorr	Charge	MH+ [Da]	ΔM [ppm]	RT [min]	# Missed Cleavages
	High	QTQIFTTYSDNQPGVLIQVYEGER	3	22	2	A0A1U9X7W4;A0A1U9X7X4		0	1.47086e+09	0	3.215e-06	4.18205	3	2786.38	5.54302	58.7414	0
	High	IINEPTAAAIAYGLDK	11	21	3	P11021;A0A1U9X7X4;P11142		0	8.03717e+08	0	1.209e-08	4.16359	3	1659.9	4.67376	46.7249	0
	High	ATAGDTHLGGEDFDNR	7	28	3	A0A1U9X7W4;A0A1U9X7X4;B3KSM6		0	1.12086e+09	0	2.115e-10	3.81868	2	1675.74	5.76029	22.2803	0
	High	DAGVIAGLNVLR	7	17	2	A0A1U9X7W4;A0A1U9X7X4		0	2337398608	0	0.0006004	3.6896	3	1197.7	5.02016	51.581	0
	High	AFYPEEISSmVLTK	5	15	2	A0A1U9X7W4;A0A1U9X7X4	M10(Oxidation)	0	2.10621e+08	0	3.203e-07	3.23655	3	1630.81	5.06639	46.766	0
	High	NALESYAFNMK	2	21	2	A0A1U9X7W4;A0A1U9X7X4		0	2.94137e+08	0	1.45e-05	3.17195	2	1287.61	4.89567	39.1545	0
	High	QATKDAGVIAGLNVLR	1	17	2	A0A1U9X7W4;A0A1U9X7X4		0	19711950	0	4.344e-05	2.77996	2	1625.94	6.06639	41.4003	1
	High	VEIIANDQGNR	5	42	5	P11021;A0A1U9X7W4;A0A1U9X7X4;P11142;B3KSM6		0	1.23863e+09	0	3.355e-05	2.75365	2	1228.64	5.76097	22.3742	0
	High	AFYPEEISSMVLTK	2	15	2	A0A1U9X7W4;A0A1U9X7X4		0	3.78993e+08	0	4.121e-06	2.70325	2	1614.82	5.11308	55.9413	0
	High	TTPSYVAFTDTER	7	38	4	A0A1U9X7W4;A0A1U9X7X4;P11142;B3KSM6		0	3602162068	0	1.119e-05	2.66839	2	1487.71	5.51785	33.6329	0
	High	NALESYAFNmK	1	21	2	A0A1U9X7W4;A0A1U9X7X4	M10(Oxidation)	0	1.21633e+07	0	3.852e-05	2.58532	2	1303.61	6.02074	31.9705	0
	High	ITITNDKGR	1	41	4	A0A1U9X7W4;A0A1U9X7X4;P11142;B3KSM6		0	39152841	0	0.0005059	2.54559	3	1017.57	4.68733	19.1597	1
	High	NQVAmNPQNTVFDAK	1	7	1	A0A1U9X7X4	M5(Oxidation)	0	24590704	0	0.0003437	2.26306	2	1692.81	5.47848	29.26	0
	High	YKAEDEVQR	3	21	2	A0A1U9X7W4;A0A1U9X7X4		0	357255283	0	0.0005106	2.25347	2	1137.56	5.6813	18.4726	1
P51991	Heterogeneous nuclear ribonucleoprotein A3 OS=Homo sapiens OX=9606 GN=HNRNPA3 PE=1 SV=2 - [ROA3_HUMAN]	139.451	38.1	8	20	22	63	6.21807e+08	378	39.5706	9.01221
	A2	Sequence	# PSMs	# Proteins	# Protein Groups	Protein Group Accessions	Modifications	ΔCn	Area	q-Value	PEP	XCorr	Charge	MH+ [Da]	ΔM [ppm]	RT [min]	# Missed Cleavages
	High	SSGSPYGGGYGSGGGSGGYGSR	3	7	1	P51991		0	338433399	0	1.426e-11	5.38832	2	1910.8	5.19838	21.2223	0
	High	RGFAFVTFDDHDTVDK	2	3	1	P51991		0	3.62756e+07	0	1.888e-07	4.78267	3	1869.86	-9.20984	39.0551	1
	High	KIFVGGIKEDTEEYNLR	3	3	1	P51991		0	30072746	0	2.356e-10	4.45454	3	2011.06	4.8069	33.8158	2
	High	GFAFVTFDDHDTVDKIVVQK	3	3	1	P51991		0	253609656	0	3.945e-08	4.24257	3	2281.16	4.82807	50.5131	1
	High	LFIGGLSFETTDDSLR	1	4	1	P51991		0	1.56991e+08	0	5.051e-08	3.84004	2	1770.9	5.77635	60.8104	0
	High	GFAFVTFDDHDTVDK	7	3	1	P51991		0	341878286	0	1.414e-07	3.81544	3	1713.79	5.57717	44.8739	0
	High	EDSVKPGAHLTVK	3	4	1	P51991		0	5.74871e+08	0	5.533e-06	3.31198	3	1380.76	5.44603	20.0672	0
	High	EDSVKPGAHLTVKK	2	4	1	P51991		0	51296199	0	3.778e-05	3.28379	2	1508.85	5.82231	19.2744	1
	High	RGFAFVTFDDHDTVDKIVVQK	2	3	1	P51991		0	72726766	0	5.683e-06	3.22135	4	2437.26	5.19572	46.3928	2
	High	LFIGGLSFETTDDSLREHFEK	10	4	1	P51991		0	0	0	6.935e-06	3.22007	4	2441.21	4.17726	54.0019	1
	High	IFVGGIKEDTEEYNLR	6	3	1	P51991		0	840080628	0	1.037e-06	3.11335	3	1882.96	5.36043	37.7731	1
	High	YGKIETIEVmEDR	1	4	1	P51991	M10(Oxidation)	0	4.13419e+07	0	5.103e-06	2.78845	2	1598.78	5.26366	25.3536	1
	High	YGKIETIEVMEDR	1	4	1	P51991		0	2.54481e+07	0	2.669e-06	2.76367	2	1582.79	6.03746	32.4214	1
	High	IFVGGIKEDTEEYNLRDYFEK	1	3	1	P51991		0	0	0	0.000257	2.56962	3	2565.26	5.41165	49.364	2
	High	IETIEVMEDR	1	4	1	P51991		0	1.41945e+08	0	6.334e-05	2.50021	2	1234.61	5.72252	33.4189	0
	High	EDTEEYNLR	1	4	1	P51991		0	1.00116e+08	0	0.0004829	2.23256	2	1168.52	5.79273	21.6239	0
	High	KIFVGGIK	3	20	4	F8W6I7;P51991;Q13151;P22626		0	345847008	0.001	0.007247	2.85046	2	861.558	3.19995	25.6297	1
	High	KLFIGGLSFETTDDSLR	1	4	1	P51991		0	9.14757e+06	0.001	0.00472	2.4813	3	1899	5.66927	52.9328	1
	High	WGTLTDcVVmRDPQTK	1	3	1	P51991	C7(Carbamidomethyl); M10(Oxidation)	0	2.5614e+07	0.001	0.001785	2.20074	3	1922.92	6.51571	31.5571	1
	High	GEEGHDPKEPEQLRK	1	2	1	P51991		0	1.18143e+07	0.001	0.01279	2.14358	3	1748.87	5.09827	18.6422	2
	High	RGEEGHDPKEPEQLR	1	2	1	P51991		0	3.86482e+07	0.001	0.01474	1.73338	3	1776.87	5.54135	18.8916	2
	High	EDTEEYNLRDYFEK	1	4	1	P51991		0	12046323	0.001	0.002083	1.67698	3	1850.82	4.70778	39.5399	1
	High	WGTLTDcVVMRDPQTK	1	3	1	P51991	C7(Carbamidomethyl)	0	4.41538e+06	0.001	0.01085	1.58466	3	1906.92	5.08804	37.2521	1
	High	IFVGGIK	7	20	4	Q13151;F8W6I7;P51991;P22626		0	450469759	0.003	0.0284	1.49241	2	733.465	5.33892	27.7862	0
P68104	Elongation factor 1-alpha 1 OS=Homo sapiens OX=9606 GN=EEF1A1 PE=1 SV=1 - [EF1A1_HUMAN]	133.278	31.39	43	11	11	46	7.84137e+08	462	50.1091	9.01221
	A2	Sequence	# PSMs	# Proteins	# Protein Groups	Protein Group Accessions	Modifications	ΔCn	Area	q-Value	PEP	XCorr	Charge	MH+ [Da]	ΔM [ppm]	RT [min]	# Missed Cleavages
	High	VETGVLKPGmVVTFAPVNVTTEVK	7	25	1	P68104	M10(Oxidation)	0	6.07806e+08	0	2.71e-10	5.96859	3	2531.39	5.20258	49.6446	0
	High	THINIVVIGHVDSGK	6	24	1	P68104		0	5.114e+07	0	9.072e-10	5.29855	3	1588.89	5.19724	30.7995	0
	High	VETGVLKPGMVVTFAPVNVTTEVK	2	25	1	P68104		0	241811040	0	6.519e-09	4.57596	3	2515.4	6.3685	55.0148	0
	High	EHALLAYTLGVK	7	26	1	P68104		0	219402774	0	1.385e-06	3.48288	2	1314.75	5.26447	39.9702	0
	High	STTTGHLIYK	3	23	1	P68104		0	3.94607e+07	0	0.0009056	3.14414	2	1120.61	4.84456	20.6921	0
	High	YYVTIIDAPGHR	7	22	1	P68104		0	3.73378e+08	0	0.0003519	3.01073	2	1404.73	4.97965	33.4991	0
	High	IGGIGTVPVGR	6	30	1	P68104		0	1.05651e+09	0	3.559e-05	2.95704	2	1025.62	4.64749	29.9087	0
	High	DGNASGTTLLEALDcILPPTRPTDKPLR	1	26	1	P68104	C15(Carbamidomethyl)	0	0	0	7.019e-05	2.50373	3	3021.58	5.30018	64.9067	0
	High	LPLQDVYK	3	31	1	P68104		0	6.88096e+08	0	0.0007768	2.00694	2	975.556	5.02633	31.4958	0
	High	QTVAVGVIK	1	32	1	P68104		0	4.91582e+08	0.001	0.01325	2.68224	2	914.571	4.81799	24.671	0
	High	QLIVGVNK	2	25	1	P68104		0	3.33086e+08	0.002	0.02221	2.41653	2	870.545	4.61213	24.6347	0
	High	EVSTYIKK	1	23	1	P68104		0	57370943	0.003	0.02876	2.5193	2	967.551	5.09281	19.4269	1
C9J9K3	40S ribosomal protein SA (Fragment) OS=Homo sapiens OX=9606 GN=RPSA PE=1 SV=8 - [C9J9K3_HUMAN]	132.501	60.46	7	15	15	51	1.19628e+09	263	29.386	5.24951
	A2	Sequence	# PSMs	# Proteins	# Protein Groups	Protein Group Accessions	Modifications	ΔCn	Area	q-Value	PEP	XCorr	Charge	MH+ [Da]	ΔM [ppm]	RT [min]	# Missed Cleavages
	High	KSDGIYIINLK	4	6	1	C9J9K3		0	2.23087e+08	0	3.381e-07	4.38704	2	1263.74	5.69844	36.2436	1
	High	AIVAIENPADVSVISSR	11	6	1	C9J9K3		0	1077266350	0	4.691e-08	4.34693	3	1740.98	18.966	48.1429	0
	High	ADHQPLTEASYVNLPTIALcNTDSPLR	2	4	1	C9J9K3	C20(Carbamidomethyl)	0	8.77154e+07	0	4.109e-06	3.72447	3	2996.5	5.79856	57.3692	0
	High	FTPGTFTNQIQAAFR	4	4	1	C9J9K3		0	7.09148e+08	0	1.779e-06	3.67997	2	1698.87	5.10727	53.5467	0
	High	FTPGTFTNQIQAAFREPR	4	4	1	C9J9K3		0	7.90773e+08	0	5.637e-07	3.3041	3	2081.07	5.826	49.7826	1
	High	FLAAGTHLGGTNLDFQMEQYIYK	2	6	1	C9J9K3		0	2.48896e+07	0	1.968e-05	3.20176	3	2617.29	5.12145	56.9629	0
	High	FAAATGATPIAGR	7	6	1	C9J9K3		0	1720810246	0	0.000131	3.14072	2	1203.65	4.9674	25.8927	0
	High	KSDGIYIINLKR	1	6	1	C9J9K3		0	9.80949e+06	0	0.0004582	2.97678	2	1419.84	5.89944	29.985	2
	High	SDGIYIINLK	2	6	1	C9J9K3		0	258389732	0	0.000359	2.77348	2	1135.64	5.05071	45.5327	0
	High	YVDIAIPcNNK	1	4	1	C9J9K3	C8(Carbamidomethyl)	0	1.44645e+08	0	2.786e-05	2.68041	2	1306.65	5.32383	32.3309	0
	High	DPEEIEKEEQAAAEK	2	5	1	C9J9K3		0	3.17604e+07	0	5.321e-05	2.6345	3	1715.81	4.89788	23.4223	1
	High	FLAAGTHLGGTNLDFQmEQYIYK	3	6	1	C9J9K3	M17(Oxidation)	0	1.38154e+08	0	6.154e-06	2.44255	3	2633.28	5.46844	49.1891	0
	High	GAHSVGLmWWmLAR	1	5	1	C9J9K3	M8(Oxidation); M11(Oxidation)	0	0	0	0.0009187	1.80144	3	1646.8	5.86423	46.6782	0
	High	LLVVTDPR	5	4	1	C9J9K3		0	5.99372e+08	0.001	0.008914	2.03268	2	912.556	5.05668	29.4611	0
	High	RKSDGIYIINLK	1	6	1	C9J9K3		0	7.64879e+06	0.001	0.01499	1.6837	3	1419.84	4.72932	31.0303	2
	High	SDGIYIINLKR	1	6	1	C9J9K3		0	1.45476e+07	0.002	0.02162	2.05776	2	1291.74	5.82241	36.5757	1
D6R9P3	Heterogeneous nuclear ribonucleoprotein A/B OS=Homo sapiens OX=9606 GN=HNRNPAB PE=1 SV=1 - [D6R9P3_HUMAN]	127.31	42.5	6	16	17	56	7.88462e+08	280	30.284	7.91357
	A2	Sequence	# PSMs	# Proteins	# Protein Groups	Protein Group Accessions	Modifications	ΔCn	Area	q-Value	PEP	XCorr	Charge	MH+ [Da]	ΔM [ppm]	RT [min]	# Missed Cleavages
	High	GFVFITFKEEEPVKK	15	6	1	D6R9P3		0	1.07745e+08	0	2.234e-06	4.04259	3	1797.99	5.92365	41.2353	2
	High	EVYQQQQYGSGGR	2	6	1	D6R9P3		0	390301957	0	4.298e-06	3.41194	2	1499.7	5.56447	19.4282	0
	High	EYFGEFGEIEAIELPmDPK	3	6	1	D6R9P3	M16(Oxidation)	0	6.31141e+07	0	1.068e-07	3.39866	3	2230.04	6.05356	64.3482	0
	High	GFVFITFKEEEPVK	2	6	1	D6R9P3		0	3.78116e+06	0	2.694e-05	3.30802	2	1669.91	15.45	48.1683	1
	High	mFVGGLSWDTSKK	4	6	1	D6R9P3	M1(Oxidation)	0	6.97565e+07	0	1.577e-05	3.22919	3	1471.73	5.38041	33.5723	1
	High	IFVGGLNPEATEEKIR	2	5	1	D6R9P3		0	86018794	0	1.245e-06	3.13674	3	1772.96	5.14998	37.9408	1
	High	IFVGGLNPEATEEK	5	5	1	D6R9P3		0	1.56853e+09	0	5.426e-07	2.96446	2	1503.78	5.64054	37.0551	0
	High	FGEVVDcTIK	5	20	3	A0A024RDF4;A0A087WUK2;D6R9P3	C7(Carbamidomethyl)	0	4.06557e+08	0	7.634e-05	2.94307	2	1167.58	5.40528	32.0817	0
	High	IREYFGEFGEIEAIELPMDPK	2	6	1	D6R9P3		0	1.2412e+07	0	0.000399	2.77581	3	2483.26	15.9445	63.9484	1
	High	MFVGGLSWDTSKK	1	6	1	D6R9P3		0	2.52634e+07	0	0.0001158	2.74436	3	1455.74	3.87511	38.6974	1
	High	KIFVGGLNPEATEEK	2	5	1	D6R9P3		0	3.05371e+07	0	7.33e-06	2.11224	2	1631.87	6.39507	31.2356	1
	High	GFGFILFKDAASVEK	1	6	1	D6R9P3		0	1.59169e+06	0.001	0.01511	1.79261	3	1628.88	5.25819	54.9074	1
	High	GFGFILFK	5	6	1	D6R9P3		0	2.8375e+08	0.001	0.0118	1.60291	2	928.533	4.15202	60.3537	0
	High	DLKDYFTK	3	6	1	D6R9P3		0	369184126	0.002	0.02158	2.06348	2	1029.53	4.40918	33.0597	1
	High	FHTVSGSK	1	6	1	D6R9P3		0	0	0.003	0.03784	2.05019	2	862.44	-2.34965	18.5386	0
	High	KDLKDYFTK	1	6	1	D6R9P3		0	1.56547e+07	0.003	0.03058	1.71069	2	1157.63	9.29975	25.2331	2
	High	GFVFITFK	1	6	1	D6R9P3		0	12231810	0.003	0.03196	1.63051	2	958.545	5.16721	54.4627	0
	High	KFHTVSGSK	1	6	1	D6R9P3		0	1.43579e+07	0.005	0.06831	2.36181	3	990.542	5.45874	18.5361	1
B4DY09	cDNA FLJ51660, highly similar to Interleukin enhancer-binding factor 2 OS=Homo sapiens OX=9606 GN=ILF2 PE=1 SV=1 - [B4DY09_HUMAN]	121.617	52.56	6	15	15	48	5.40691e+08	352	38.8862	4.94482
	A2	Sequence	# PSMs	# Proteins	# Protein Groups	Protein Group Accessions	Modifications	ΔCn	Area	q-Value	PEP	XCorr	Charge	MH+ [Da]	ΔM [ppm]	RT [min]	# Missed Cleavages
	High	NQDLAPNSAEQASILSLVTK	5	6	1	B4DY09		0	4.82271e+08	0	2.992e-09	5.13384	3	2099.11	5.32784	56.269	0
	High	VKPAPDETSFSEALLKR	4	5	1	B4DY09		0	1.67032e+08	0	2.753e-08	4.47393	4	1888.03	4.09844	32.9917	1
	High	VKPAPDETSFSEALLK	4	5	1	B4DY09		0	328564289	0	1.955e-07	4.37105	3	1731.93	5.80596	37.161	0
	High	ILPTLEAVAALGNK	7	5	1	B4DY09		0	5.91935e+08	0	3.564e-06	3.69377	3	1409.84	4.9687	55.3562	0
	High	WFEENASQSTVK	2	4	1	B4DY09		0	2.59527e+08	0	1.091e-05	3.0038	2	1425.67	5.17742	26.9519	0
	High	KLDPELHLDIK	4	4	1	B4DY09		0	3.50869e+08	0	9.874e-07	2.95733	3	1320.76	4.72927	32.1586	1
	High	VLQSALAAIR	4	4	1	B4DY09		0	5.47866e+08	0	0.0001039	2.89534	2	1041.65	5.00632	35.2299	0
	High	ILITTVPPNLR	6	4	1	B4DY09		0	7.47473e+07	0	0.001512	2.88611	2	1236.77	5.14242	43.2855	0
	High	RNQDLAPNSAEQASILSLVTK	2	6	1	B4DY09		0	4.0534e+07	0	3.208e-05	2.73302	3	2255.21	5.34471	48.2691	1
	High	QPLALNVAYR	4	4	1	B4DY09		0	2.22602e+08	0	0.001103	2.677	2	1144.65	5.03425	35.0372	0
	High	GTmTTGHNVADLVVILK	1	6	1	B4DY09	M3(Oxidation)	0	3.91036e+07	0	1.934e-06	2.66503	3	1784.97	4.97405	44.3158	0
	High	LDPELHLDIK	2	4	1	B4DY09		0	3.67916e+07	0	0.0001216	2.61321	3	1192.66	5.13426	36.777	0
	High	AYEKPPEK	1	4	1	B4DY09		0	1.34839e+07	0.001	0.003268	2.38459	2	961.504	5.31939	18.1379	0
	High	ILGQEGDASYLASEISTWDGVIVTPSEK	1	4	1	B4DY09		0	0	0.001	0.006796	1.49407	3	2965.49	6.70505	71.9747	0
	High	AQDPSEVLTMLTNETGFEISSSDATVK	1	4	1	B4DY09		0	0	0.002	0.01801	1.27613	3	2870.38	5.86531	72.4236	0
A0A1X7SBZ2	Probable ATP-dependent RNA helicase DDX17 OS=Homo sapiens OX=9606 GN=DDX17 PE=1 SV=1 - [A0A1X7SBZ2_HUMAN]	118.601	41.15	7	19	26	57	3.67863e+08	729	80.2041	8.26514
	A2	Sequence	# PSMs	# Proteins	# Protein Groups	Protein Group Accessions	Modifications	ΔCn	Area	q-Value	PEP	XCorr	Charge	MH+ [Da]	ΔM [ppm]	RT [min]	# Missed Cleavages
	High	ESAAPAAAPTAEAPPPSVVTRPEPQALPSPAIR	4	4	1	A0A1X7SBZ2		0	301860047	0	2.672e-06	3.83642	4	3246.73	5.46201	42.7039	0
	High	APILIATDVASR	5	13	2	B5BUE6;A0A1X7SBZ2		0	632311872	0	1.05e-05	3.51421	2	1226.72	4.97015	36.4106	0
	High	FVINYDYPNSSEDYVHR	4	4	1	A0A1X7SBZ2		0	1.33197e+08	0	2.187e-07	3.38141	3	2117.97	5.72609	40.461	0
	High	SSQSSSQQFSGIGR	2	5	1	A0A1X7SBZ2		0	8.94706e+07	0	3.394e-06	3.18087	2	1455.69	6.11284	21.8398	0
	High	VLEEANQAINPK	2	4	1	A0A1X7SBZ2		0	1.50312e+08	0	5.937e-07	3.06069	2	1325.71	5.30959	23.9818	0
	High	NFYVEHPEVAR	3	5	1	A0A1X7SBZ2		0	3.11651e+07	0	0.0004387	3.04562	3	1360.67	5.0626	25.5729	0
	High	GTAYTFFTPGNLK	5	4	1	A0A1X7SBZ2		0	1.69418e+08	0	0.0001484	2.99804	2	1416.72	6.13641	46.7281	0
	High	DmVGIAQTGSGK	1	5	1	A0A1X7SBZ2	M2(Oxidation)	0	1.97969e+07	0	2.334e-05	2.72998	2	1179.57	4.91999	20.1311	0
	High	ELAQQVQQVADDYGK	2	5	1	A0A1X7SBZ2		0	7.16154e+06	0	0.0001997	2.69514	3	1691.83	4.47951	38.202	0
	High	QLAEDFLR	1	5	1	A0A1X7SBZ2		0	6.99839e+07	0	0.001379	2.58403	2	991.526	4.82992	37.4386	0
	High	QTLMWSATWPK	2	14	2	B5BUE6;A0A1X7SBZ2		0	65006770	0	0.00117	2.47511	2	1348.68	5.00873	49.5239	0
	High	LTPYEVDELRR	2	5	1	A0A1X7SBZ2		0	6.85195e+07	0	0.0003032	2.45692	3	1390.74	5.36627	29.4702	1
	High	mLDmGFEPQIR	1	37	3	B5BUE6;A0A1X7SBZ2;A0A0D9SFB3	M1(Oxidation); M4(Oxidation)	0	1.34411e+08	0	1.211e-05	2.2567	2	1368.64	5.43219	34.2792	0
	High	QTLmWSATWPK	1	14	2	B5BUE6;A0A1X7SBZ2	M4(Oxidation)	0	2.19925e+07	0	0.0002828	2.2516	2	1364.67	5.09818	42.2629	0
	High	MLDMGFEPQIR	1	37	3	B5BUE6;A0A1X7SBZ2;A0A0D9SFB3		0	2.39984e+07	0	0.001597	1.99978	2	1336.65	4.89437	48.4028	0
	High	TLAYLLPAIVHINHQPYLER	1	5	1	A0A1X7SBZ2		0	2.94244e+06	0	0.0003458	1.99559	3	2361.31	1.75899	67.5758	0
	High	LTPYEVDELR	1	5	1	A0A1X7SBZ2		0	1.69454e+07	0	0.0005547	1.87465	2	1234.64	4.21418	35.8816	0
	High	KIVDQIRPDR	2	13	2	B5BUE6;A0A1X7SBZ2		0	140427155	0.001	0.0033	2.81133	3	1239.72	4.0373	21.3639	1
	High	LIDFLESGK	1	5	1	A0A1X7SBZ2		0	83814995	0.001	0.00204	1.94907	2	1021.56	4.25556	43.6938	0
	High	DWVLNEFR	2	6	1	A0A1X7SBZ2		0	3.94526e+07	0.001	0.007217	1.89325	2	1078.54	4.52031	51.5589	0
	High	STcIYGGAPK	1	14	2	B5BUE6;A0A1X7SBZ2	C3(Carbamidomethyl)	0	7.55576e+06	0.001	0.002026	1.73	2	1053.51	4.58564	21.003	0
	High	WDLSELPK	1	5	1	A0A1X7SBZ2		0	2.57617e+07	0.001	0.00546	1.71242	2	987.518	3.90769	45.1964	0
	High	LMQLVDHR	1	4	1	A0A1X7SBZ2		0	9911756	0.001	0.01166	1.68876	2	1011.54	3.73266	24.5261	0
	High	GDGPIcLVLAPTR	1	14	2	B5BUE6;A0A1X7SBZ2	C6(Carbamidomethyl)	0	6.93123e+06	0.001	0.007599	1.66771	2	1368.74	5.38107	48.7804	0
	High	SQPERDWVLNEFR	2	6	1	A0A1X7SBZ2		0	2.23456e+07	0.001	0.002321	1.6323	3	1675.83	5.5655	40.1974	1
	High	APLPDLYPFGTmR	2	4	1	A0A1X7SBZ2	M12(Oxidation)	0	12608652	0.001	0.004095	1.32566	2	1493.75	5.8764	52.392	0
	High	mLDMGFEPQIR	1	37	3	B5BUE6;A0A1X7SBZ2;A0A0D9SFB3	M1(Oxidation)	0	6.44931e+06	0.001	0.007529	1.053	2	1352.64	4.80548	43.4607	0
	High	TIIFVETK	2	5	1	A0A1X7SBZ2		0	5.10045e+07	0.002	0.02101	1.81359	2	950.559	3.81088	35.0877	0
	High	LmQLVDHR	1	4	1	A0A1X7SBZ2	M2(Oxidation)	0	0	0.003	0.02705	2.1053	2	1027.54	4.70291	20.2193	0
	High	GLDVEDVK	2	9	2	B5BUE6;A0A1X7SBZ2		0	3.92124e+07	0.004	0.04972	1.67613	2	874.456	5.18386	23.8872	0
B5BUE6	ATP-dependent RNA helicase DDX5 (Fragment) OS=Homo sapiens OX=9606 GN=DDX5 PE=2 SV=1 - [B5BUE6_HUMAN]	118.175	39.25	16	18	25	54	9.6231e+08	614	69.0777	8.92432
	A2	Sequence	# PSMs	# Proteins	# Protein Groups	Protein Group Accessions	Modifications	ΔCn	Area	q-Value	PEP	XCorr	Charge	MH+ [Da]	ΔM [ppm]	RT [min]	# Missed Cleavages
	High	FVINYDYPNSSEDYIHR	4	5	1	B5BUE6		0	881386162	0	2.739e-10	4.9712	3	2131.98	5.07553	41.6337	0
	High	APILIATDVASR	5	13	2	B5BUE6;A0A1X7SBZ2		0	632311872	0	1.05e-05	3.51421	2	1226.72	4.97015	36.4106	0
	High	TGTAYTFFTPNNIK	3	5	1	B5BUE6		0	1248145772	0	2.618e-06	3.40761	2	1574.81	16.3418	43.194	0
	High	NFYQEHPDLAR	5	13	1	B5BUE6		0	491463297	0	2.324e-06	3.33595	2	1389.66	5.76683	24.8176	0
	High	QVSDLISVLR	5	5	1	B5BUE6		0	757398227	0	0.0001799	2.97626	2	1129.66	4.89724	48.7338	0
	High	TLSYLLPAIVHINHQPFLER	4	8	1	B5BUE6		0	251842514	0	4.797e-05	2.92559	3	2361.34	15.2472	63.9573	0
	High	TTYLVLDEADR	2	9	1	B5BUE6		0	595348680	0	0.0001104	2.68056	2	1295.65	3.52722	35.9372	0
	High	ELAQQVQQVAAEYcR	1	9	1	B5BUE6	C14(Carbamidomethyl)	0	0	0	2.22e-06	2.52188	2	1792.87	5.48506	42.2405	0
	High	QTLMWSATWPK	2	14	2	B5BUE6;A0A1X7SBZ2		0	65006770	0	0.00117	2.47511	2	1348.68	5.00873	49.5239	0
	High	WNLDELPKFEK	1	12	1	B5BUE6		0	0	0	0.001186	2.40856	3	1418.74	5.11854	44.6196	1
	High	TAQEVETYR	1	11	1	B5BUE6		0	33183868	0	0.0008625	2.29195	2	1096.53	5.06779	19.8802	0
	High	mLDmGFEPQIR	1	37	3	B5BUE6;A0A1X7SBZ2;A0A0D9SFB3	M1(Oxidation); M4(Oxidation)	0	1.34411e+08	0	1.211e-05	2.2567	2	1368.64	5.43219	34.2792	0
	High	QTLmWSATWPK	1	14	2	B5BUE6;A0A1X7SBZ2	M4(Oxidation)	0	2.19925e+07	0	0.0002828	2.2516	2	1364.67	5.09818	42.2629	0
	High	MLDMGFEPQIR	1	37	3	B5BUE6;A0A1X7SBZ2;A0A0D9SFB3		0	2.39984e+07	0	0.001597	1.99978	2	1336.65	4.89437	48.4028	0
	High	DGWPAMGIHGDK	1	7	1	B5BUE6		0	35736798	0	0.0008025	1.42441	2	1283.59	5.02205	30.3721	0
	High	KIVDQIRPDR	2	13	2	B5BUE6;A0A1X7SBZ2		0	140427155	0.001	0.0033	2.81133	3	1239.72	4.0373	21.3639	1
	High	RTTYLVLDEADR	1	9	1	B5BUE6		0	40450470	0.001	0.001937	2.7493	2	1451.76	4.62993	30.0507	1
	High	KKWNLDELPK	1	12	1	B5BUE6		0	51901047	0.001	0.002659	2.47256	3	1270.72	5.78503	26.1206	2
	High	LLQLVEDR	2	5	1	B5BUE6		0	712970688	0.001	0.01177	2.37376	2	985.573	5.34036	32.9304	0
	High	TAQEVETYRR	1	11	1	B5BUE6		0	0	0.001	0.002924	2.35507	2	1252.63	4.88696	19.0534	1
	High	WNLDELPK	1	12	1	B5BUE6		0	173125829	0.001	0.01415	1.82111	2	1014.53	4.85131	41.5282	0
	High	DWVLNEFK	2	7	1	B5BUE6		0	242059668	0.001	0.01051	1.78505	2	1050.53	5.14986	49.9037	0
	High	STcIYGGAPK	1	14	2	B5BUE6;A0A1X7SBZ2	C3(Carbamidomethyl)	0	7.55576e+06	0.001	0.002026	1.73	2	1053.51	4.58564	21.003	0
	High	GDGPIcLVLAPTR	1	14	2	B5BUE6;A0A1X7SBZ2	C6(Carbamidomethyl)	0	6.93123e+06	0.001	0.007599	1.66771	2	1368.74	5.38107	48.7804	0
	High	mLDMGFEPQIR	1	37	3	B5BUE6;A0A1X7SBZ2;A0A0D9SFB3	M1(Oxidation)	0	6.44931e+06	0.001	0.007529	1.053	2	1352.64	4.80548	43.4607	0
	High	TIVFVETK	1	8	1	B5BUE6		0	246710858	0.003	0.02735	1.884	2	936.545	5.19801	30.189	0
	High	GLDVEDVK	2	9	2	B5BUE6;A0A1X7SBZ2		0	3.92124e+07	0.004	0.04972	1.67613	2	874.456	5.18386	23.8872	0
	High	GYSSLLKR	1	5	1	B5BUE6		0	45297457	0.009	0.1537	2.10039	2	923.535	4.70321	23.0434	1
P13647	Keratin, type II cytoskeletal 5 OS=Homo sapiens OX=9606 GN=KRT5 PE=1 SV=3 - [K2C5_HUMAN]	116.507	25.08	18	7	17	50	1.25752e+08	590	62.34	7.73779
	A2	Sequence	# PSMs	# Proteins	# Protein Groups	Protein Group Accessions	Modifications	ΔCn	Area	q-Value	PEP	XCorr	Charge	MH+ [Da]	ΔM [ppm]	RT [min]	# Missed Cleavages
	High	NKYEDEINKR	9	24	3	H6VRF8;P13647;B4DRR0		0	1.28202e+08	0	4.015e-06	4.00922	3	1308.66	5.17637	19.0768	2
	High	LAELEEALQK	2	4	1	P13647		0	5.03225e+07	0	3.498e-05	3.05767	2	1143.63	3.96391	33.9613	0
	High	NLDLDSIIAEVK	7	19	3	P35908;P13647;B4DRR0		0	1.89628e+08	0	1.044e-05	3.00743	2	1329.73	5.98999	61.9175	0
	High	QNLEPLFEQYINNLR	2	13	2	P13647;B4DRR0		0	1.59357e+07	0	1.086e-05	2.83547	3	1890.98	5.75539	65.4524	0
	High	ISISTSGGSFR	2	2	1	P13647		0	3.48256e+07	0	0.001362	2.75665	2	1111.58	4.94631	28.3388	0
	High	TEAESWYQTK	3	5	1	P13647		0	1.68372e+07	0	0.0002221	2.65729	2	1242.57	5.52318	23.8065	0
	High	WTLLQEQGTK	3	13	2	P13647;B4DRR0		0	5.94265e+07	0	0.0001386	2.64388	2	1203.64	5.0934	34.3078	0
	High	YEELQQTAGR	2	5	1	P13647		0	27503110	0	0.0002592	2.642	2	1194.58	5.22615	20.5377	0
	High	QLDSIVGER	3	12	2	P13647;B4DRR0		0	53969945	0	0.001123	2.33924	2	1016.54	5.28927	25.3149	0
	High	FASFIDKVR	4	29	5	P35908;Q0IIN1;P13647;B4DRR0;Q14CN4		0	20552152	0	0.0003188	2.29928	3	1082.6	5.05283	31.542	1
	High	TTAENEFVmLK	2	5	1	P13647	M9(Oxidation)	0	1.01542e+07	0	2.578e-05	2.2625	2	1298.64	5.9697	31.3187	0
	High	YEDEINKR	2	32	5	P35908;Q0IIN1;H6VRF8;P13647;B4DRR0		0	16887407	0.001	0.007711	2.27791	2	1066.52	5.03957	18.6382	1
	High	SFSTASAITPSVSR	2	4	1	P13647		0	1.12196e+07	0.001	0.005088	1.88349	2	1410.73	6.88434	30.4875	0
	High	QNLEPLFEQYINNLRR	2	13	2	P13647;B4DRR0		0	4.9017e+06	0.001	0.01269	1.3688	3	2047.08	5.29415	58.9792	1
	High	FASFIDK	3	38	5	P35908;Q0IIN1;P13647;B4DRR0;Q14CN4		0	4.53897e+07	0.002	0.01619	2.12553	2	827.434	4.61674	30.7186	0
	High	FLEQQNK	1	46	6	P13647;B4DRR0;Q8N1N4;A0JNT2;P78386;P08670		0	1.78774e+07	0.006	0.08231	1.72253	2	906.473	5.19878	19.5245	0
	High	AQYEEIANR	1	5	1	P13647		0	2.20151e+07	0.006	0.08625	1.67296	2	1093.53	4.99404	20.7753	0
Q5RLJ0	CLE OS=Homo sapiens OX=9606 PE=2 SV=1 - [Q5RLJ0_HUMAN]	115.626	69.26	5	15	15	50	3.06869e+08	244	27.9516	6.44287
	A2	Sequence	# PSMs	# Proteins	# Protein Groups	Protein Group Accessions	Modifications	ΔCn	Area	q-Value	PEP	XCorr	Charge	MH+ [Da]	ΔM [ppm]	RT [min]	# Missed Cleavages
	High	HILGFDTGDAVLNEAAQILR	8	2	1	Q5RLJ0		0	31132413	0	8.35e-08	4.57604	3	2153.15	5.58092	71.9342	0
	High	INEAIVAVQAIIADPK	3	2	1	Q5RLJ0		0	5.62722e+07	0	3.153e-07	3.83148	2	1664.97	6.19361	60.4072	0
	High	LTALDYHNPAGFNcKDETEFR	2	4	1	Q5RLJ0	C14(Carbamidomethyl)	0	3.48993e+07	0	1.351e-06	3.80497	4	2498.15	5.4441	35.9381	1
	High	AGVMALANLLQIQR	2	4	1	Q5RLJ0		0	6.22274e+07	0	1.582e-07	3.74037	2	1497.87	6.12687	63.4853	0
	High	AGVmALANLLQIQR	7	4	1	Q5RLJ0	M4(Oxidation)	0	84258151	0	8.439e-07	3.45637	2	1513.86	6.51823	56.1968	0
	High	NAEPLINLDVNNPDFK	3	4	1	Q5RLJ0		0	2.85165e+08	0	9.362e-08	3.15847	2	1812.92	6.20903	49.9784	0
	High	HDDYLVmLK	2	4	1	Q5RLJ0	M7(Oxidation)	0	49663778	0	0.0002428	3.11934	2	1149.57	5.56039	28.0341	0
	High	HDDYLVMLK	2	4	1	Q5RLJ0		0	4.08056e+07	0	0.0003145	3.00927	2	1133.58	8.04494	35.4664	0
	High	QEAIDWLLGLAVR	5	4	1	Q5RLJ0		0	2.41488e+07	0	0.0004341	2.89191	3	1483.84	5.67309	75.2692	0
	High	NFIVWLEDQK	2	4	1	Q5RLJ0		0	1.94379e+08	0	0.0001923	2.72723	2	1291.68	6.58992	56.5762	0
	High	YKDLVPDNSK	1	4	1	Q5RLJ0		0	1.66691e+08	0	0.0001024	2.4179	2	1178.61	5.63604	20.264	1
	High	LEYGDNAEKYKDLVPDNSK	2	4	1	Q5RLJ0		0	2.40109e+07	0	3.157e-05	2.39996	3	2198.07	6.13714	30.0619	2
	High	LLHIEELR	4	2	1	Q5RLJ0		0	102292892	0	0.001707	2.20647	2	1022.61	5.61097	31.1146	0
	High	EGLPVALDK	3	2	1	Q5RLJ0		0	4.41063e+08	0.001	0.002165	2.41189	2	941.535	5.09857	31.7911	0
	High	LLHIEELRELQTK	2	2	1	Q5RLJ0		0	7.40429e+06	0.001	0.009628	1.56703	3	1621.94	6.71616	36.9866	1
	High	LEYGDNAEK	1	4	1	Q5RLJ0		0	1.3057e+08	0.001	0.005638	1.44714	2	1038.48	5.22335	19.1791	0
	High	NIHSSDWPK	1	4	1	Q5RLJ0		0	1.38203e+08	0.007	0.1234	2.50395	2	1083.53	5.36598	20.2726	0
B3KSM6	cDNA FLJ36606 fis, clone TRACH2015654, highly similar to HEAT SHOCK 70 kDa PROTEIN 6 OS=Homo sapiens OX=9606 PE=2 SV=1 - [B3KSM6_HUMAN]	109.017	20.68	6	1	11	40	2.47407e+09	643	70.9282	6.13818
	A2	Sequence	# PSMs	# Proteins	# Protein Groups	Protein Group Accessions	Modifications	ΔCn	Area	q-Value	PEP	XCorr	Charge	MH+ [Da]	ΔM [ppm]	RT [min]	# Missed Cleavages
	High	IINEPTAAAIAYGLDR	11	16	2	A0A1U9X7W4;B3KSM6		0	2581412660	0	1.098e-09	5.49924	3	1687.91	4.06243	48.1159	0
	High	ATAGDTHLGGEDFDNR	7	28	3	A0A1U9X7W4;A0A1U9X7X4;B3KSM6		0	1.12086e+09	0	2.115e-10	3.81868	2	1675.74	5.76029	22.2803	0
	High	LLQDFFNGKELNK	1	17	2	P11142;B3KSM6		0	4.80646e+07	0	1.344e-05	3.43147	3	1565.84	4.76711	42.0417	1
	High	ARFEELcSDLFR	1	20	2	A0A1U9X7W4;B3KSM6	C7(Carbamidomethyl)	0	350085336	0	1.48e-06	3.28881	2	1542.75	6.31108	42.2603	1
	High	FELSGIPPAPR	1	20	2	A0A1U9X7W4;B3KSM6		0	75803241	0	3.529e-05	2.87199	2	1183.65	5.5428	41.365	0
	High	VEILANDQGNR	5	42	5	P11021;A0A1U9X7W4;A0A1U9X7X4;P11142;B3KSM6		0	1.23863e+09	0	3.355e-05	2.75365	2	1228.64	5.76097	22.3742	0
	High	TTPSYVAFTDTER	7	38	4	A0A1U9X7W4;A0A1U9X7X4;P11142;B3KSM6		0	3602162068	0	1.119e-05	2.66839	2	1487.71	5.51785	33.6329	0
	High	ITITNDKGR	1	41	4	A0A1U9X7W4;A0A1U9X7X4;P11142;B3KSM6		0	39152841	0	0.0005059	2.54559	3	1017.57	4.68733	19.1597	1
	High	LLQDFFNGK	3	17	2	P11142;B3KSM6		0	706754590	0	0.001398	2.16482	2	1081.57	4.69705	43.6442	0
	High	QTQTFTTYSDNQPGVFIQVYEGER	1	4	1	B3KSM6		0	100789001	0.002	0.02233	2.48047	3	2808.28	-10.7437	58.66	0
	High	STLEPVEK	2	20	2	A0A1U9X7W4;B3KSM6		0	585322289	0.003	0.03731	2.40652	2	902.488	5.11378	20.6667	0
P67809	Nuclease-sensitive element-binding protein 1 OS=Homo sapiens OX=9606 GN=YBX1 PE=1 SV=3 - [YBOX1_HUMAN]	107.758	46.3	9	1	14	32	7.20432e+08	324	35.9027	9.87646
	A2	Sequence	# PSMs	# Proteins	# Protein Groups	Protein Group Accessions	Modifications	ΔCn	Area	q-Value	PEP	XCorr	Charge	MH+ [Da]	ΔM [ppm]	RT [min]	# Missed Cleavages
	High	RPQYSNPPVQGEVMEGADNQGAGEQGRPVR	1	7	2	P67809;Q2VIK8		0	1.94316e+08	0	7.661e-11	6.18917	4	3223.55	4.92804	25.1041	0
	High	EDGNEEDKENQGDETQGQQPPQR	2	4	2	P67809;Q2VIK8		0	2.36812e+08	0	4.096e-12	6.09642	3	2628.12	6.68422	18.2558	1
	High	NYQQNYQNSESGEKNEGSESAPEGQAQQR	1	6	2	P67809;Q2VIK8		0	342024568	0	6.013e-11	5.71993	3	3257.41	4.65426	19.045	1
	High	NDTKEDVFVHQTAIK	4	9	3	P67809;P16989;A0A024RAV4		0	2.57016e+08	0	1.755e-11	5.49132	3	1744.9	5.66518	23.1121	1
	High	RPQYSNPPVQGEVmEGADNQGAGEQGRPVR	1	7	2	P67809;Q2VIK8	M14(Oxidation)	0	4.53409e+08	0	1.264e-10	5.48507	4	3239.54	5.34294	22.2558	0
	High	GAEAANVTGPGGVPVQGSK	6	4	1	P67809		0	1.09713e+09	0	2.755e-09	5.24683	2	1695.88	5.25174	23.9277	0
	High	NDTKEDVFVHQTAIKK	3	7	3	P67809;P16989;A0A024RAV4		0	1.36932e+08	0	5.602e-11	5.2259	3	1872.99	6.12537	20.9401	2
	High	SVGDGETVEFDVVEGEK	4	11	3	P67809;P16989;A0A024RAV4		0	6.10756e+08	0	9.711e-08	4.39959	2	1795.83	4.59913	40.823	0
	High	EDGNEEDKENQGDETQGQQPPQRR	2	4	2	P67809;Q2VIK8		0	5.64431e+07	0	5.596e-05	4.01214	4	2784.22	6.02513	18.1278	2
	High	NEGSESAPEGQAQQR	1	6	2	P67809;Q2VIK8		0	2.30543e+07	0	1.293e-07	3.82664	2	1587.71	5.96369	18.1405	0
	High	EDVFVHQTAIK	1	11	3	P67809;P16989;A0A024RAV4		0	6.46555e+07	0	7.958e-06	3.7149	2	1286.68	5.04105	24.6045	0
	High	RRPENPKPQDGK	2	5	2	P67809;Q2VIK8		0	4.20948e+07	0	0.001259	3.4236	3	1421.77	5.6498	17.7272	1
	High	RRPENPKPQDGKETK	1	5	2	P67809;Q2VIK8		0	6.28087e+07	0	3.6e-05	2.53415	3	1779.96	5.84553	17.8288	2
	High	RPENPKPQDGKETK	2	5	2	P67809;Q2VIK8		0	6.39908e+06	0	0.0003249	1.99287	3	1623.85	5.87186	17.5312	1
	High	NYQQNYQNSESGEK	1	7	2	P67809;Q2VIK8		0	12808743	0	0.0004699	1.55166	2	1688.73	6.1786	18.7607	0
Q7Z426	Putative MAPK activating protein OS=Homo sapiens OX=9606 PE=2 SV=1 - [Q7Z426_HUMAN]	107.553	38.38	8	12	12	38	8.05561e+08	396	42.98	5.17334
	A2	Sequence	# PSMs	# Proteins	# Protein Groups	Protein Group Accessions	Modifications	ΔCn	Area	q-Value	PEP	XCorr	Charge	MH+ [Da]	ΔM [ppm]	RT [min]	# Missed Cleavages
	High	NRPPFGQGYTQPGPGYR	3	3	1	Q7Z426		0	211052916	0	2.218e-09	5.18526	3	1891.93	5.59364	25.871	0
	High	LLDSLEPPGEPGPSTNIPENDTVDGREEK	8	7	1	Q7Z426		0	1531715565	0	1.723e-05	4.3395	3	3105.5	5.9863	41.9969	1
	High	QSTQVmAASmSAFDPLKNQDEINK	2	6	1	Q7Z426	M6(Oxidation); M10(Oxidation)	0	1.27322e+08	0	2.187e-05	3.8921	3	2685.26	2.16514	33.6495	1
	High	IPIHNEDITYDELVLmMQR	3	7	1	Q7Z426	M16(Oxidation)	0	3517301	0	7.099e-06	3.54473	3	2346.16	5.25905	52.1057	0
	High	QSTQVMAASMSAFDPLKNQDEINK	2	6	1	Q7Z426		0	39879932	0	2.848e-06	3.53853	3	2653.27	4.68426	47.4269	1
	High	LTLFVNGQPRPLESSQVK	3	8	1	Q7Z426		0	301061592	0	3.177e-05	3.48401	3	2013.12	5.32904	38.7843	0
	High	LLDSLEPPGEPGPSTNIPENDTVDGR	3	7	1	Q7Z426		0	217308916	0	0.001095	3.20979	3	2719.33	7.28321	47.8303	0
	High	NVMSAFGLTDDQVSGPPSAPAEDR	1	5	1	Q7Z426		0	3.84994e+07	0	1.544e-05	3.08115	3	2461.14	4.30243	51.3401	0
	High	LLSNDEVTIK	6	8	1	Q7Z426		0	583905347	0	0.0005994	3.00326	2	1131.63	5.30923	27.899	0
	High	GKLLSNDEVTIK	1	8	1	Q7Z426		0	10939258	0	0.001536	2.70784	2	1316.75	5.68674	25.9318	1
	High	QSTQVmAASmSAFDPLK	1	6	1	Q7Z426	M6(Oxidation); M10(Oxidation)	0	1.59307e+07	0	0.0005285	2.32319	2	1843.87	6.91426	35.4134	0
	High	IPIHNEDITYDELVLmmQR	1	7	1	Q7Z426	M16(Oxidation); M17(Oxidation)	0	0	0	9.912e-05	2.00866	3	2362.15	4.63723	45.0256	0
	High	QSTQVmAASMSAFDPLKNQDEINK	1	6	1	Q7Z426	M6(Oxidation)	0	13492492	0.001	0.002259	2.61984	3	2669.27	5.16639	40.9115	1
	High	AQLGEDIRR	2	7	1	Q7Z426		0	1.76122e+08	0.001	0.01404	2.60191	2	1057.58	5.01758	20.4915	1
	High	AQLGEDIR	1	7	1	Q7Z426		0	223465951	0.002	0.02106	2.25717	2	901.478	4.98934	21.9292	0
P02533	Keratin, type I cytoskeletal 14 OS=Homo sapiens OX=9606 GN=KRT14 PE=1 SV=4 - [K1C14_HUMAN]	106.319	35.59	20	6	15	46	2.06392e+08	472	51.5294	5.16064
	A2	Sequence	# PSMs	# Proteins	# Protein Groups	Protein Group Accessions	Modifications	ΔCn	Area	q-Value	PEP	XCorr	Charge	MH+ [Da]	ΔM [ppm]	RT [min]	# Missed Cleavages
	High	EVATNSELVQSGK	3	6	1	P02533		0	69423394	0	3.322e-06	3.53464	2	1361.7	5.25981	20.9489	0
	High	ALEEANADLEVK	4	13	2	P02533;P08779		0	8.22126e+07	0	9.135e-06	3.37319	2	1301.66	4.56565	27.0121	0
	High	APSTYGGGLSVSSSR	3	1	1	P02533		0	4.20462e+07	0	1.198e-06	2.99909	2	1425.71	5.93991	23.5259	0
	High	VLDELTLAR	4	17	3	P02533;P08779;P08727		0	1.14185e+08	0	0.0009139	2.76819	2	1029.6	4.60287	37.5562	0
	High	LLEGEDAHLSSSQFSSGSQSSR	3	3	1	P02533		0	5.23214e+07	0	1.052e-06	2.74445	3	2309.08	5.6344	28.3231	0
	High	ILTATVDNANVLLQIDNAR	2	1	1	P02533		0	29005061	0	3.136e-06	2.70506	3	2054.14	5.54535	56.0498	0
	High	VTmQNLNDR	3	8	3	P13645;P02533;P08779	M3(Oxidation)	0	7.27754e+07	0	0.00155	2.70454	2	1106.53	5.17609	18.6218	0
	High	VTMQNLNDR	3	8	3	P13645;P02533;P08779		0	4.84407e+07	0	0.001487	2.46633	2	1090.54	5.40242	21.0512	0
	High	GQVGGDVNVEmDAAPGVDLSR	1	2	1	P02533	M11(Oxidation)	0	1.9584e+07	0	6.042e-05	2.34842	3	2102	6.74722	36.533	0
	High	TRLEQEIATYR	2	16	2	P02533;P08779		0	1.57506e+07	0	0.0001671	2.30709	2	1379.74	6.39148	26.8178	1
	High	TKYETELNLR	3	1	1	P02533		0	4.04649e+07	0	0.0005872	2.12886	2	1266.68	6.3522	23.8191	1
	High	LEQEIATYR	1	19	3	P02533;P08779;P08727		0	8.65682e+06	0	0.0004806	2.11811	2	1122.59	6.54739	23.5626	0
	High	LASYLDKVR	4	14	4	P13645;P02533;P08779;P08727		0	104558488	0	0.001345	2.11239	2	1064.62	4.93005	24.4665	1
	High	ASLENSLEETK	3	6	2	P02533;P08779		0	5.37889e+07	0	0.0004391	1.92923	2	1220.61	4.07589	24.4517	0
	High	LAADDFR	5	34	8	P13645;P02533;P08779;P08727;Q15323;O76013;C4AM86;Q14525		0	2.71283e+08	0.004	0.04971	2.14536	2	807.405	6.8697	23.0531	0
	High	LASYLDK	2	15	5	P13645;P02533;P08779;P08727;P35527		0	233707067	0.008	0.1312	2.2382	2	809.444	4.73057	22.7728	0
B0QYK0	RNA-binding protein EWS OS=Homo sapiens OX=9606 GN=EWSR1 PE=1 SV=1 - [B0QYK0_HUMAN]	104.238	13.92	11	7	7	39	7.25804e+08	618	64.8891	9.37842
	A2	Sequence	# PSMs	# Proteins	# Protein Groups	Protein Group Accessions	Modifications	ΔCn	Area	q-Value	PEP	XCorr	Charge	MH+ [Da]	ΔM [ppm]	RT [min]	# Missed Cleavages
	High	QDHPSSmGVYGQESGGFSGPGENR	4	8	1	B0QYK0	M7(Oxidation)	0	5.08443e+08	0	2.494e-10	4.6238	3	2496.06	5.56059	23.3205	0
	High	TGQPMIHIYLDKETGKPK	3	5	1	B0QYK0		0	6.00413e+07	0	5.376e-07	4.47375	4	2056.1	4.43281	28.597	1
	High	AAVEWFDGKDFQGSK	12	5	1	B0QYK0		0	9.68866e+08	0	5.829e-08	4.38939	2	1684.8	4.79806	38.0321	1
	High	TGQPmIHIYLDKETGKPK	4	5	1	B0QYK0	M5(Oxidation)	0	2.20232e+08	0	9.778e-06	4.03324	4	2072.09	4.1427	25.0984	1
	High	QDHPSSMGVYGQESGGFSGPGENR	2	8	1	B0QYK0		0	2.00896e+08	0	4.871e-09	3.60322	3	2480.07	5.71181	27.7691	0
	High	GGPGGPGGPGGPmGR	1	5	1	B0QYK0	M13(Oxidation)	0	7.78437e+07	0	2.18e-05	3.40814	2	1223.56	4.75204	18.8822	0
	High	GGPGGPGGPGGPMGR	1	5	1	B0QYK0		0	2.80393e+07	0	7.428e-06	2.89001	2	1207.57	5.15298	20.6493	0
	High	TGQPMIHIYLDK	2	5	1	B0QYK0		0	8.36861e+06	0	8.163e-05	2.85652	3	1415.74	4.91567	36.1134	0
	High	GDATVSYEDPPTAK	5	5	1	B0QYK0		0	7.00103e+08	0	6.546e-05	2.66597	2	1450.68	5.32473	22.6688	0
	High	AAVEWFDGK	4	5	1	B0QYK0		0	1.41063e+08	0	0.001353	2.30947	2	1022.5	4.97201	35.6512	0
	High	TGQPmIHIYLDK	1	5	1	B0QYK0	M5(Oxidation)	0	1.07239e+07	0	0.0001955	2.21501	2	1431.74	5.48029	31.263	0
B4DRR0	cDNA FLJ53910, highly similar to Keratin, type II cytoskeletal 6A OS=Homo sapiens OX=9606 PE=2 SV=1 - [B4DRR0_HUMAN]	103.96	26.54	20	5	16	46	1.33313e+08	535	57.8032	8.00146
	A2	Sequence	# PSMs	# Proteins	# Protein Groups	Protein Group Accessions	Modifications	ΔCn	Area	q-Value	PEP	XCorr	Charge	MH+ [Da]	ΔM [ppm]	RT [min]	# Missed Cleavages
	High	NKYEDEINKR	9	24	3	H6VRF8;P13647;B4DRR0		0	1.28202e+08	0	4.015e-06	4.00922	3	1308.66	5.17637	19.0768	2
	High	NLDLDSIIAEVK	7	19	3	P35908;P13647;B4DRR0		0	1.89628e+08	0	1.044e-05	3.00743	2	1329.73	5.98999	61.9175	0
	High	QNLEPLFEQYINNLR	2	13	2	P13647;B4DRR0		0	1.59357e+07	0	1.086e-05	2.83547	3	1890.98	5.75539	65.4524	0
	High	TAAENEFVTLKK	2	10	1	B4DRR0		0	9.9379e+06	0	1.574e-05	2.73159	2	1350.73	5.20068	23.9369	1
	High	WTLLQEQGTK	3	13	2	P13647;B4DRR0		0	5.94265e+07	0	0.0001386	2.64388	2	1203.64	5.0934	34.3078	0
	High	AIGGGLSSVGGGSSTIK	1	8	1	B4DRR0		0	2.02567e+07	0	0.0003428	2.57818	2	1447.78	4.89912	28.2124	0
	High	ADTLTDEINFLR	3	8	1	B4DRR0		0	1.83262e+07	0	2.087e-05	2.54044	2	1407.72	5.44321	53.6786	0
	High	AQYEEIAQR	2	17	2	P35908;B4DRR0		0	8.21097e+07	0	0.001099	2.3421	2	1107.55	5.45935	20.7108	0
	High	QLDSIVGER	3	12	2	P13647;B4DRR0		0	53969945	0	0.001123	2.33924	2	1016.54	5.28927	25.3149	0
	High	FASFIDKVR	4	29	5	P35908;Q0IIN1;P13647;B4DRR0;Q14CN4		0	20552152	0	0.0003188	2.29928	3	1082.6	5.05283	31.542	1
	High	SGFSSVSVSR	1	5	1	B4DRR0		0	9.3462e+06	0	0.0001696	2.01775	2	1012.51	4.64622	22.7479	0
	High	YEDEINKR	2	32	5	P35908;Q0IIN1;H6VRF8;P13647;B4DRR0		0	16887407	0.001	0.007711	2.27791	2	1066.52	5.03957	18.6382	1
	High	QNLEPLFEQYINNLRR	2	13	2	P13647;B4DRR0		0	4.9017e+06	0.001	0.01269	1.3688	3	2047.08	5.29415	58.9792	1
	High	FASFIDK	3	38	5	P35908;Q0IIN1;P13647;B4DRR0;Q14CN4		0	4.53897e+07	0.002	0.01619	2.12553	2	827.434	4.61674	30.7186	0
	High	SLYGLGGSK	1	11	1	B4DRR0		0	5.13674e+06	0.002	0.02195	1.45972	2	881.478	5.63535	25.2342	0
	High	FLEQQNK	1	46	6	P13647;B4DRR0;Q8N1N4;A0JNT2;P78386;P08670		0	1.78774e+07	0.006	0.08231	1.72253	2	906.473	5.19878	19.5245	0
P62081	40S ribosomal protein S7 OS=Homo sapiens OX=9606 GN=RPS7 PE=1 SV=1 - [RS7_HUMAN]	97.0539	63.4	4	14	14	41	3.20245e+08	194	22.1133	10.0962
	A2	Sequence	# PSMs	# Proteins	# Protein Groups	Protein Group Accessions	Modifications	ΔCn	Area	q-Value	PEP	XCorr	Charge	MH+ [Da]	ΔM [ppm]	RT [min]	# Missed Cleavages
	High	AQQNNVEHKVETFSGVYK	2	2	1	P62081		0	202300719	0	3.725e-07	4.62872	4	2078.04	5.73793	25.2804	1
	High	TLTAVHDAILEDLVFPSEIVGK	12	4	1	P62081		0	8.83033e+07	0	1.769e-06	4.62335	3	2367.3	6.32247	69.5854	0
	High	AQQNNVEHKVETFSGVYKK	3	2	1	P62081		0	5.67104e+07	0	7.273e-07	4.1286	4	2206.14	5.40509	23.1625	2
	High	IVKPNGEKPDEFESGISQALLELEmNSDLK	1	3	1	P62081	M25(Oxidation)	0	1.00351e+07	0	0.0002661	2.78334	4	3346.71	10.1549	65.721	0
	High	DVNFEFPEFQL	7	1	1	P62081		0	5.44706e+07	0	0.00168	2.55591	2	1384.65	5.46162	70.1748	0
	High	KAIIIFVPVPQLK	6	2	1	P62081		0	5.92451e+06	0	0.0002768	2.48677	2	1465.96	7.61017	54.5393	1
	High	VETFSGVYK	1	2	1	P62081		0	2.2968e+08	0	0.00126	2.29203	2	1029.53	4.88346	25.633	0
	High	HVVFIAQR	2	3	1	P62081		0	4.78136e+08	0.001	0.01388	2.00303	2	969.568	5.04897	23.2396	0
	High	LTGKDVNFEFPEFQL	1	1	1	P62081		0	2.69414e+07	0.001	0.006001	1.95364	2	1783.9	6.28033	64.9157	1
	High	AIIIFVPVPQLK	2	2	1	P62081		0	2.52921e+08	0.001	0.002685	1.76655	2	1337.86	6.14848	65.85	0
	High	VETFSGVYKK	1	2	1	P62081		0	67167573	0.002	0.01676	2.22053	2	1157.63	5.29273	21.6684	1
	High	EIEVGGGR	1	2	1	P62081		0	38129791	0.002	0.0169	2.08694	2	816.425	5.24147	19.5856	0
	High	ELNITAAK	1	3	1	P62081		0	1.5224e+08	0.004	0.05054	2.28469	2	859.493	4.8156	22.3413	0
	High	EIEVGGGRK	1	2	1	P62081		0	5.46574e+07	0.005	0.07319	2.25174	2	944.521	5.04833	18.7473	1
Q05CK9	SYNCRIP protein (Fragment) OS=Homo sapiens OX=9606 GN=SYNCRIP PE=2 SV=1 - [Q05CK9_HUMAN]	95.9114	39.51	7	12	16	37	3.64181e+08	453	50.6189	6.7124
	A2	Sequence	# PSMs	# Proteins	# Protein Groups	Protein Group Accessions	Modifications	ΔCn	Area	q-Value	PEP	XCorr	Charge	MH+ [Da]	ΔM [ppm]	RT [min]	# Missed Cleavages
	High	VAEKLDEIYVAGLVAHSDLDER	2	3	1	Q05CK9		0	1.29741e+08	0	5.78061e-17	8.06263	3	2442.27	6.3656	48.9458	1
	High	KYGGPPPDSVYSGQQPSVGTEIFVGK	1	6	1	Q05CK9		0	0	0	1.191e-10	5.40291	3	2694.36	5.71497	41.3601	1
	High	VTEGLTDVILYHQPDDK	4	5	1	Q05CK9		0	1.20786e+08	0	1.723e-09	5.09807	3	1942.99	5.82215	41.8542	0
	High	AIEALKEFNEDGALAVLQQFK	2	5	1	Q05CK9		0	1.24338e+08	0	5.283e-08	4.84528	3	2334.25	5.35714	64.6971	1
	High	VTEGLTDVILYHQPDDKKK	1	5	1	Q05CK9		0	60198942	0	1.187e-06	4.61851	4	2199.18	4.55561	30.8187	2
	High	NLANTVTEEILEK	1	6	1	Q05CK9		0	268873068	0	3.401e-06	3.89367	2	1473.79	4.64331	49.0847	0
	High	DLFEDELVPLFEK	3	6	1	Q05CK9		0	397157272	0	6.541e-07	3.43764	2	1593.81	3.66617	75.6187	0
	High	TGYTLDVTTGQR	4	11	2	O43390;Q05CK9		0	1.33128e+08	0	2.373e-05	3.12373	2	1311.66	5.2246	27.5536	0
	High	TKEQILEEFSK	5	5	1	Q05CK9		0	117724517	0	3.094e-05	2.62962	2	1351.72	5.55723	29.3556	1
	High	EQILEEFSK	3	5	1	Q05CK9		0	78565209	0	0.00142	2.10283	2	1122.57	4.36331	36.4213	0
	High	GFcFLEYEDHK	1	12	2	O43390;Q05CK9	C3(Carbamidomethyl)	0	8.96392e+06	0	0.001116	1.91315	2	1444.63	6.21107	39.7453	0
	High	LYNNHEIR	2	5	1	Q05CK9		0	37549806	0.001	0.001738	2.43209	2	1058.54	5.51267	19.6895	0
	High	YGGPPPDSVYSGQQPSVGTEIFVGK	1	6	1	Q05CK9		0	56254206	0.001	0.005476	1.73904	3	2566.26	4.09727	48.2111	0
	High	AGPIWDLR	4	11	2	O43390;Q05CK9		0	4.26513e+08	0.001	0.01412	1.41981	2	927.509	4.55783	39.5123	0
	High	LFVGSIPK	1	12	2	O43390;Q05CK9		0	2.07617e+07	0.002	0.01973	1.6362	2	860.528	4.79183	33.7041	0
	High	AFSQFGK	2	6	1	Q05CK9		0	5.64944e+06	0.009	0.1427	1.4892	2	784.403	4.74648	22.9249	0
P19338	Nucleolin OS=Homo sapiens OX=9606 GN=NCL PE=1 SV=3 - [NUCL_HUMAN]	92.4908	30.14	10	22	22	39	2.08916e+08	710	76.5684	4.70361
	A2	Sequence	# PSMs	# Proteins	# Protein Groups	Protein Group Accessions	Modifications	ΔCn	Area	q-Value	PEP	XCorr	Charge	MH+ [Da]	ΔM [ppm]	RT [min]	# Missed Cleavages
	High	GLSEDTTEETLKESFDGSVR	5	6	1	P19338		0	2.29974e+08	0	5.983e-08	3.76428	3	2200.03	3.6163	40.45	1
	High	VEGTEPTTAFNLFVGNLNFNK	3	4	1	P19338		0	1.17234e+08	0	2.277e-07	3.47599	3	2312.17	4.83747	68.9974	0
	High	KFGYVDFESAEDLEK	1	4	1	P19338		0	7.33144e+07	0	0.0002478	3.42217	3	1776.84	6.38099	43.2856	1
	High	TLVLSNLSYSATEETLQEVFEK	4	6	1	P19338		0	3.13601e+07	0	4.921e-06	3.4132	3	2501.28	6.47079	73.206	0
	High	EAmEDGEIDGNKVTLDWAKPK	2	6	1	P19338	M3(Oxidation)	0	1.73703e+07	0	3.331e-06	3.17532	4	2362.13	4.93287	34.3904	1
	High	VTQDELKEVFEDAAEIR	3	5	1	P19338		0	8.71583e+06	0	3.579e-08	3.1655	3	1992	4.39626	56.6645	1
	High	NDLAVVDVR	1	4	1	P19338		0	1.64604e+08	0	0.0006131	3.06737	2	1000.55	5.04475	30.3296	0
	High	IVTDRETGSSK	1	6	1	P19338		0	3.41005e+07	0	0.0002401	3.03726	2	1192.62	5.22644	18.3322	1
	High	FGYVDFESAEDLEK	2	4	1	P19338		0	0	0	3.285e-07	2.95372	2	1648.76	15.4357	50.5905	0
	High	GLSEDTTEETLK	1	6	1	P19338		0	25387952	0	3.872e-05	2.83361	2	1322.64	5.63626	23.6187	0
	High	GYAFIEFASFEDAK	2	6	1	P19338		0	3.37128e+07	0	1.416e-06	2.59657	2	1594.75	6.05203	60.7196	0
	High	EVFEDAAEIR	2	5	1	P19338		0	2.00418e+08	0	0.0001604	2.56744	2	1178.58	5.7254	32.3843	0
	High	VTLDWAKPK	1	6	1	P19338		0	9.34492e+07	0	0.0009701	2.51605	2	1057.61	5.02199	27.7061	0
	High	QKVEGTEPTTAFNLFVGNLNFNK	1	4	1	P19338		0	0	0	0.001141	2.17202	3	2568.33	6.64202	60.9332	1
	High	TGISDVFAK	2	4	1	P19338		0	1.96356e+08	0	0.0004897	2.13325	2	937.503	3.88242	34.5528	0
	High	QGTEIDGR	1	6	1	P19338		0	24690359	0.001	0.01468	2.5116	2	875.426	4.41436	18.6785	0
	High	VAVATPAKK	1	6	1	P19338		0	2.6332e+07	0.001	0.009795	2.22241	2	884.561	5.05149	18.733	1
	High	ALELTGLK	2	4	1	P19338		0	8.60315e+07	0.001	0.01153	2.13034	2	844.518	5.07241	32.8109	0
	High	SISLYYTGEK	1	6	1	P19338		0	1.58992e+08	0.001	0.008638	1.83538	2	1160.59	4.96095	31.8495	0
	High	VAVATPAK	1	6	1	P19338		0	1.88681e+07	0.004	0.03966	1.98977	2	756.465	5.01842	19.3158	0
	High	NSTWSGESK	1	5	1	P19338		0	2.06644e+07	0.004	0.06014	1.92293	2	995.448	5.59707	18.9657	0
	High	ALVATPGKK	1	7	1	P19338		0	5.50917e+07	0.007	0.103	1.76505	2	884.561	4.63749	19.4953	1
B7Z6P1	cDNA FLJ53662, highly similar to Actin, alpha skeletal muscle OS=Homo sapiens OX=9606 PE=2 SV=1 - [B7Z6P1_HUMAN]	87.8133	33.24	53	1	12	47	6.69517e+08	343	38.5541	5.37646
	A2	Sequence	# PSMs	# Proteins	# Protein Groups	Protein Group Accessions	Modifications	ΔCn	Area	q-Value	PEP	XCorr	Charge	MH+ [Da]	ΔM [ppm]	RT [min]	# Missed Cleavages
	High	SYELPDGQVITIGNER	12	40	2	B7Z6P1;Q8WVW5		0	8.9913e+08	0	2.406e-05	3.37404	3	1790.9	5.90189	47.8424	0
	High	HQGVMVGMGQK	1	38	2	B7Z6P1;Q8WVW5		0	1.97269e+07	0	1.707e-06	3.07377	2	1171.58	5.59333	20.8606	0
	High	AVFPSIVGRPR	5	43	2	B7Z6P1;Q8WVW5		0	741237674	0	0.0002645	2.80128	3	1198.71	4.45422	32.3233	0
	High	DSYVGDEAQSK	2	37	2	B7Z6P1;Q8WVW5		0	271112892	0	0.0005359	2.76444	2	1198.53	5.4858	19.1946	0
	High	IWHHTFYNELR	7	77	2	Q8WVW5;B7Z6P1		0	5.09268e+07	0	8.992e-05	2.58348	3	1515.76	4.74384	31.3968	0
	High	YPIEHGIITNWDDMEK	2	14	1	B7Z6P1		0	4.99868e+07	0	4.25e-05	2.54443	3	1960.92	5.8948	41.9334	0
	High	EITALAPSTMK	3	32	2	B7Z6P1;Q8WVW5		0	9.49581e+07	0	0.0001358	2.49886	2	1161.63	5.67851	30.3136	0
	High	YPIEHGIITNWDDmEK	1	14	1	B7Z6P1	M14(Oxidation)	0	1.05479e+08	0	0.0001523	2.37325	3	1976.92	5.98025	36.5395	0
	High	DSYVGDEAQSKR	1	37	2	B7Z6P1;Q8WVW5		0	87674668	0	8.783e-05	2.37018	2	1354.63	5.1803	18.8147	1
	High	AGFAGDDAPR	2	45	2	B7Z6P1;Q8WVW5		0	368184280	0	0.0008175	2.32537	2	976.454	5.37511	20.3354	0
	High	EITALAPSTmK	3	32	2	B7Z6P1;Q8WVW5	M10(Oxidation)	0	3.12058e+08	0	0.0002203	2.29131	2	1177.62	5.4621	24.3631	0
	High	DLTDYLmK	3	31	2	B7Z6P1;Q8WVW5	M7(Oxidation)	0	137033310	0.001	0.003964	1.77614	2	1014.49	4.49499	39.1842	0
	High	DLTDYLMK	2	31	2	B7Z6P1;Q8WVW5		0	2.17029e+07	0.001	0.004973	1.55905	2	998.491	4.48676	48.5966	0
	High	IIAPPER	2	33	2	B7Z6P1;Q8WVW5		0	2.38724e+08	0.003	0.03449	1.66585	2	795.477	5.3412	21.6355	0
	High	IIAPPERK	1	32	2	B7Z6P1;Q8WVW5		0	99298323	0.006	0.08618	1.63213	2	923.572	5.19593	19.4951	1
Q12906	Interleukin enhancer-binding factor 3 OS=Homo sapiens OX=9606 GN=ILF3 PE=1 SV=3 - [ILF3_HUMAN]	87.7057	32.89	15	2	20	38	2.42672e+08	894	95.2791	8.76318
	A2	Sequence	# PSMs	# Proteins	# Protein Groups	Protein Group Accessions	Modifications	ΔCn	Area	q-Value	PEP	XCorr	Charge	MH+ [Da]	ΔM [ppm]	RT [min]	# Missed Cleavages
	High	YELISETGGSHDKR	1	9	3	Q12906;A0A0S2Z5K8;F4ZW66		0	50171047	0	2.537e-07	3.91611	3	1591.78	4.95958	21.052	1
	High	EDITQSAQHALR	3	7	2	Q12906;F4ZW66		0	177275077	0	2.031e-07	3.79153	3	1368.69	4.84453	23.4767	0
	High	SGGNSYGSGGASYNPGSHGGYGGGSGGGSSYQGK	1	3	2	Q12906;F4ZW66		0	4.94027e+07	0	0.00011	3.76069	3	3012.25	5.53914	20.7968	0
	High	LFPDTPLALDANKK	3	7	2	Q12906;F4ZW66		0	8.42285e+07	0	1.123e-07	3.72001	3	1542.86	4.74327	40.8532	1
	High	DSSKGEDSAEETEAKPAVVAPAPVVEAVSTPSAAFPSDATAEQGPILTK	1	3	1	Q12906		0	6.77201e+07	0	0.000498	3.6753	4	4852.41	3.75991	54.9332	1
	High	LNQLKPGLQYK	2	7	2	Q12906;F4ZW66		0	2.18642e+08	0	6.009e-06	3.52059	2	1301.76	5.41936	24.2369	0
	High	AYAALAALEK	4	7	2	Q12906;F4ZW66		0	3.2476e+08	0	9.714e-05	3.13244	2	1020.58	4.56967	35.9305	0
	High	EATDAIGHLDR	2	6	2	Q12906;F4ZW66		0	7.27182e+07	0	8.76e-05	3.0556	3	1197.59	4.74752	22.2472	0
	High	VLQDMGLPTGAEGR	1	7	2	Q12906;F4ZW66		0	3.63629e+07	0	1.694e-05	2.68917	2	1443.73	5.57385	35.946	0
	High	LFPDTPLALDANK	4	7	2	Q12906;F4ZW66		0	1.84614e+08	0	4.395e-05	2.63307	2	1414.77	6.64854	49.5844	0
	High	HSSVYPTQEELEAVQNmVSHTER	2	13	2	Q12906;F4ZW66	M17(Oxidation)	0	13337999	0	0.0001337	2.51005	3	2687.25	3.38093	38.3685	0
	High	VLGmDPLPSK	1	7	2	Q12906;F4ZW66	M4(Oxidation)	0	5.74038e+07	0	0.0002715	2.46767	2	1072.58	5.07486	26.5698	0
	High	FVmEVEVDGQK	1	9	3	Q12906;A0A0S2Z5K8;F4ZW66	M3(Oxidation)	0	6.83939e+06	0	0.001246	1.96631	2	1296.62	5.61397	25.2094	0
	High	LAAFGQLHK	3	7	2	Q12906;F4ZW66		0	1.47253e+08	0.001	0.005347	2.4894	3	984.568	5.10759	24.748	0
	High	NPVmELNEK	1	9	3	Q12906;A0A0S2Z5K8;F4ZW66	M4(Oxidation)	0	1.94592e+07	0.001	0.007961	2.11357	2	1089.53	4.85205	21.0346	0
	High	AEPPQAMNALMR	1	6	2	Q12906;F4ZW66		0	1.4487e+07	0.001	0.00591	1.9886	2	1328.65	5.25633	34.3088	0
	High	VLAGETLSVNDPPDVLDR	2	8	2	Q12906;F4ZW66		0	6.8552e+07	0.001	0.00387	1.97139	2	1910	5.28818	47.634	0
	High	EKPTTALLDK	1	9	2	Q12906;F4ZW66		0	90423642	0.001	0.002599	1.93716	2	1115.64	5.09022	21.8799	0
	High	VLGMDPLPSK	1	7	2	Q12906;F4ZW66		0	2.35664e+07	0.002	0.01679	1.90763	2	1056.58	4.38266	36.848	0
	High	IFVNDDR	1	13	2	Q12906;F4ZW66		0	4.84154e+07	0.005	0.07214	2.01527	2	878.441	4.57644	22.2789	0
	High	SIGTANRPmGAGEALR	1	6	1	Q12906	M9(Oxidation)	0	3.29971e+07	0.005	0.07166	1.83164	3	1616.83	5.09666	21.2898	0
	High	HSSVYPTQEELEAVQNMVSHTER	1	13	2	Q12906;F4ZW66		0	2.78114e+06	0.009	0.1492	1.21822	3	2671.25	3.71391	50.6349	0
Q9UKV8	Protein argonaute-2 OS=Homo sapiens OX=9606 GN=AGO2 PE=1 SV=3 - [AGO2_HUMAN]	87.3585	35.16	3	21	26	41	1.22685e+08	859	97.1459	9.18799
	A2	Sequence	# PSMs	# Proteins	# Protein Groups	Protein Group Accessions	Modifications	ΔCn	Area	q-Value	PEP	XCorr	Charge	MH+ [Da]	ΔM [ppm]	RT [min]	# Missed Cleavages
	High	SVSIPAPAYYAHLVAFR	4	6	3	Q9UKV8;B4E1P5;A8KA05		0	0	0	4.084e-07	3.70765	3	1862	4.23633	56.6717	0
	High	SIEEQQKPLTDSQR	2	2	1	Q9UKV8		0	5.46295e+07	0	1.034e-07	3.69846	2	1658.84	5.47499	19.6956	0
	High	AVQVHQDTLR	1	6	2	B2RAD8;Q9UKV8		0	7.39658e+07	0	0.0001412	3.05182	2	1166.63	4.74443	19.6138	0
	High	NLYTAmPLPIGR	1	2	1	Q9UKV8	M6(Oxidation)	0	50149866	0	0.000123	3.00544	2	1361.73	4.84859	41.0215	0
	High	SAPDRQEEISK	1	2	1	Q9UKV8		0	3.26784e+07	0	8.328e-05	2.9125	2	1259.63	5.75495	18.4357	1
	High	IDIYHYELDIKPEK	2	2	1	Q9UKV8		0	2.03937e+07	0	5.187e-05	2.90911	2	1775.93	4.78506	41.159	0
	High	SASFNTDPYVR	2	2	1	Q9UKV8		0	9.76147e+07	0	0.0002933	2.77695	2	1256.6	5.62833	27.2828	0
	High	QEIIQDLAAmVR	1	2	1	Q9UKV8	M10(Oxidation)	0	8.08435e+06	0	0.0001457	2.61839	2	1402.74	5.95546	45.7248	0
	High	SGNIPAGTTVDTK	1	2	1	Q9UKV8		0	1.10788e+08	0	0.0001195	2.56923	2	1260.65	4.96434	20.5127	0
	High	VLQPPSILYGGR	2	2	1	Q9UKV8		0	1.59652e+08	0	0.0002071	2.45108	2	1299.75	6.37849	44.3225	0
	High	LTDNQTSTMIR	1	2	1	Q9UKV8		0	6.71037e+06	0	0.0002135	2.43839	2	1279.64	4.78521	22.6333	0
	High	AIATPVQGVWDMR	1	2	1	Q9UKV8		0	7.20237e+06	0	0.001676	2.33068	2	1443.75	6.59448	47.8863	0
	High	NLYTAMPLPIGR	1	2	1	Q9UKV8		0	2.335e+07	0	0.0008854	2.25584	2	1345.74	5.11881	52.1222	0
	High	YAQGADSVEPMFR	1	10	4	B2RAD8;Q9UKV8;B4E1P5;A8KA05		0	1.43475e+07	0	0.00092	2.25034	2	1470.68	5.97565	34.1568	0
	High	YAQGADSVEPmFR	2	10	4	B2RAD8;Q9UKV8;B4E1P5;A8KA05	M11(Oxidation)	0	1.50378e+07	0	0.0002495	2.19631	2	1486.67	5.96525	27.5956	0
	High	LPSVPFETIQALDVVmR	2	2	1	Q9UKV8	M16(Oxidation)	0	1.66043e+07	0	0.0007747	2.14142	3	1931.04	4.94607	66.2801	0
	High	TTPQTLSNLcLK	1	2	1	Q9UKV8	C10(Carbamidomethyl)	0	1.99646e+07	0	0.0001356	1.93499	2	1375.73	5.94345	34.3677	0
	High	DYQPGITFIVVQK	1	2	1	Q9UKV8		0	7.4088e+07	0	0.0007134	1.41094	2	1507.82	5.61134	53.0254	0
	High	TPVYAEVK	1	12	4	B2RAD8;Q9UKV8;B4E1P5;A8KA05		0	6.43768e+07	0.001	0.002787	2.93298	2	906.498	4.99276	22.0923	0
	High	DKVELEVTLPGEGKDR	1	2	1	Q9UKV8		0	9.18664e+06	0.001	0.01229	2.69323	3	1784.95	5.34984	33.2101	2
	High	AIATPVQGVWDmR	1	2	1	Q9UKV8	M12(Oxidation)	0	29477684	0.001	0.01179	2.15699	2	1459.74	5.57362	40.644	0
	High	ELLIQFYK	3	12	4	B2RAD8;Q9UKV8;B4E1P5;A8KA05		0	7.92064e+07	0.001	0.002628	2.09759	2	1053.6	4.64074	48.9344	0
	High	DGVSEGQFQQVLHHELLAIR	1	2	1	Q9UKV8		0	7.87006e+06	0.001	0.002707	1.79971	3	2276.19	4.53894	55.1051	0
	High	LQANFFEmDIPK	1	1	1	Q9UKV8	M8(Oxidation)	0	0	0.001	0.004404	1.57117	2	1468.73	13.8816	47.393	0
	High	LQANFFEMDIPK	1	1	1	Q9UKV8		0	0	0.001	0.002267	0.974673	2	1452.74	15.4918	55.5071	0
	High	EIVEHmVQHFK	1	2	1	Q9UKV8	M6(Oxidation)	0	4.20553e+06	0.002	0.01798	1.61696	2	1412.71	7.76826	21.0814	0
	High	KPVFDGR	1	2	1	Q9UKV8		0	23053878	0.005	0.06975	2.30924	2	818.456	4.61207	19.5242	0
	High	SFTEQLRK	1	2	1	Q9UKV8		0	2.93356e+07	0.005	0.07447	2.2137	2	1008.55	4.94014	20.7501	1
	High	DKVELEVTLPGEGK	1	2	1	Q9UKV8		0	5.85198e+06	0.005	0.06892	1.90376	2	1513.82	4.55492	38.3359	1
	High	TQIFGDR	1	2	1	Q9UKV8		0	3.64515e+07	0.007	0.1089	1.84251	2	836.43	4.60043	23.149	0
Q15084	Protein disulfide-isomerase A6 OS=Homo sapiens OX=9606 GN=PDIA6 PE=1 SV=1 - [PDIA6_HUMAN]	87.2621	36.59	1	13	13	30	2.09318e+08	440	48.0913	5.08447
	A2	Sequence	# PSMs	# Proteins	# Protein Groups	Protein Group Accessions	Modifications	ΔCn	Area	q-Value	PEP	XCorr	Charge	MH+ [Da]	ΔM [ppm]	RT [min]	# Missed Cleavages
	High	VGAVDADKHHSLGGQYGVQGFPTIK	5	1	1	Q15084		0	4.80264e+07	0	4.683e-11	5.76982	3	2581.33	6.13168	32.5588	1
	High	NLEPEWAAAASEVKEQTK	2	1	1	Q15084		0	6.08908e+07	0	3.045e-08	4.29843	3	2001	5.12663	38.2267	1
	High	LAAVDATVNQVLASR	2	1	1	Q15084		0	214042087	0	1.598e-07	3.97257	2	1527.86	6.25503	46.0986	0
	High	GSFSEQGINEFLR	1	1	1	Q15084		0	1.3258e+08	0	6.995e-06	3.71648	2	1483.73	5.70895	46.3638	0
	High	TGEAIVDAALSALR	6	1	1	Q15084		0	225819356	0	3.106e-07	3.58567	2	1386.77	4.95491	61.7136	0
	High	AATALKDVVK	3	1	1	Q15084		0	155612555	0	9.92e-05	3.42895	2	1015.62	4.79819	22.2388	1
	High	GSTAPVGGGAFPTIVER	2	1	1	Q15084		0	188093161	0	1.12e-07	3.38015	2	1615.85	5.57698	40.5236	0
	High	NLEPEWAAAASEVK	3	1	1	Q15084		0	1.24222e+08	0	0.0001987	2.81886	2	1514.76	5.68966	41.9296	0
	High	NSYLEVLLK	2	1	1	Q15084		0	51161908	0	0.0005356	2.63189	2	1078.62	4.8517	49.3856	0
	High	GESPVDYDGGR	1	1	1	Q15084		0	5.72247e+07	0	0.0002025	2.56133	2	1151.5	4.85403	20.678	0
	High	KDVIELTDDSFDK	1	1	1	Q15084		0	6.80695e+06	0	0.0007053	2.32288	2	1524.75	6.06754	34.7334	1
	High	GSTAPVGGGAFPTIVEREPWDGR	1	1	1	Q15084		0	0	0.001	0.007103	2.17497	3	2356.18	5.67928	47.3712	1
	High	NRPEDYQGGR	1	1	1	Q15084		0	2.39252e+07	0.003	0.03644	1.54295	2	1191.56	5.36681	18.2076	0
F4ZW66	NF110b OS=Homo sapiens OX=9606 PE=2 SV=1 - [F4ZW66_HUMAN]	86.3572	31.4	10	2	20	38	2.42672e+08	898	95.7183	8.80713
	A2	Sequence	# PSMs	# Proteins	# Protein Groups	Protein Group Accessions	Modifications	ΔCn	Area	q-Value	PEP	XCorr	Charge	MH+ [Da]	ΔM [ppm]	RT [min]	# Missed Cleavages
	High	YELISETGGSHDKR	1	9	3	Q12906;A0A0S2Z5K8;F4ZW66		0	50171047	0	2.537e-07	3.91611	3	1591.78	4.95958	21.052	1
	High	EDITQSAQHALR	3	7	2	Q12906;F4ZW66		0	177275077	0	2.031e-07	3.79153	3	1368.69	4.84453	23.4767	0
	High	SGGNSYGSGGASYNPGSHGGYGGGSGGGSSYQGK	1	3	2	Q12906;F4ZW66		0	4.94027e+07	0	0.00011	3.76069	3	3012.25	5.53914	20.7968	0
	High	LFPDTPLALDANKK	3	7	2	Q12906;F4ZW66		0	8.42285e+07	0	1.123e-07	3.72001	3	1542.86	4.74327	40.8532	1
	High	LNQLKPGLQYK	2	7	2	Q12906;F4ZW66		0	2.18642e+08	0	6.009e-06	3.52059	2	1301.76	5.41936	24.2369	0
	High	AYAALAALEK	4	7	2	Q12906;F4ZW66		0	3.2476e+08	0	9.714e-05	3.13244	2	1020.58	4.56967	35.9305	0
	High	EATDAIGHLDR	2	6	2	Q12906;F4ZW66		0	7.27182e+07	0	8.76e-05	3.0556	3	1197.59	4.74752	22.2472	0
	High	VLQDMGLPTGAEGR	1	7	2	Q12906;F4ZW66		0	3.63629e+07	0	1.694e-05	2.68917	2	1443.73	5.57385	35.946	0
	High	LFPDTPLALDANK	4	7	2	Q12906;F4ZW66		0	1.84614e+08	0	4.395e-05	2.63307	2	1414.77	6.64854	49.5844	0
	High	HSSVYPTQEELEAVQNmVSHTER	2	13	2	Q12906;F4ZW66	M17(Oxidation)	0	13337999	0	0.0001337	2.51005	3	2687.25	3.38093	38.3685	0
	High	VLGmDPLPSK	1	7	2	Q12906;F4ZW66	M4(Oxidation)	0	5.74038e+07	0	0.0002715	2.46767	2	1072.58	5.07486	26.5698	0
	High	FVmEVEVDGQK	1	9	3	Q12906;A0A0S2Z5K8;F4ZW66	M3(Oxidation)	0	6.83939e+06	0	0.001246	1.96631	2	1296.62	5.61397	25.2094	0
	High	LAAFGQLHK	3	7	2	Q12906;F4ZW66		0	1.47253e+08	0.001	0.005347	2.4894	3	984.568	5.10759	24.748	0
	High	DSSKGEDSAEETEAKPAVVAPAPVVEAVSTPSAAFPSDATAENVK	1	1	1	F4ZW66		0	0	0.001	0.004773	2.36301	4	4456.18	5.51539	49.8555	1
	High	QQGPILTK	1	2	1	F4ZW66		0	4.70976e+07	0.001	0.009511	2.32688	2	884.524	4.80174	20.6405	0
	High	NPVmELNEK	1	9	3	Q12906;A0A0S2Z5K8;F4ZW66	M4(Oxidation)	0	1.94592e+07	0.001	0.007961	2.11357	2	1089.53	4.85205	21.0346	0
	High	AEPPQAMNALMR	1	6	2	Q12906;F4ZW66		0	1.4487e+07	0.001	0.00591	1.9886	2	1328.65	5.25633	34.3088	0
	High	VLAGETLSVNDPPDVLDR	2	8	2	Q12906;F4ZW66		0	6.8552e+07	0.001	0.00387	1.97139	2	1910	5.28818	47.634	0
	High	EKPTTALLDK	1	9	2	Q12906;F4ZW66		0	90423642	0.001	0.002599	1.93716	2	1115.64	5.09022	21.8799	0
	High	VLGMDPLPSK	1	7	2	Q12906;F4ZW66		0	2.35664e+07	0.002	0.01679	1.90763	2	1056.58	4.38266	36.848	0
	High	IFVNDDR	1	13	2	Q12906;F4ZW66		0	4.84154e+07	0.005	0.07214	2.01527	2	878.441	4.57644	22.2789	0
	High	HSSVYPTQEELEAVQNMVSHTER	1	13	2	Q12906;F4ZW66		0	2.78114e+06	0.009	0.1492	1.21822	3	2671.25	3.71391	50.6349	0
Q9Y3I0	tRNA-splicing ligase RtcB homolog OS=Homo sapiens OX=9606 GN=RTCB PE=1 SV=1 - [RTCB_HUMAN]	86.2652	42.97	4	16	16	26	533024790	505	55.1749	7.2251
	A2	Sequence	# PSMs	# Proteins	# Protein Groups	Protein Group Accessions	Modifications	ΔCn	Area	q-Value	PEP	XCorr	Charge	MH+ [Da]	ΔM [ppm]	RT [min]	# Missed Cleavages
	High	TNLDESDVQPVKEQLAQAMFDHIPVGVGSK	2	3	1	Q9Y3I0		0	200227187	0	1.369e-08	5.58221	4	3252.64	5.42485	55.9273	1
	High	VFNTTPDDLDLHVIYDVSHNIAK	3	2	1	Q9Y3I0		0	553757116	0	2.815e-08	5.34421	3	2626.33	5.7178	56.8624	0
	High	TNLDESDVQPVKEQLAQAmFDHIPVGVGSK	2	3	1	Q9Y3I0	M19(Oxidation)	0	293959174	0	2.798e-07	5.22924	4	3268.64	5.983	46.6162	1
	High	NLDFQDVLDKLADmGIAIR	1	1	1	Q9Y3I0	M14(Oxidation)	0	1.74982e+08	0	8.978e-08	4.33951	3	2163.12	5.55355	73.6365	1
	High	VEQHVVDGKER	2	2	1	Q9Y3I0		0	3.50108e+07	0	1.127e-06	4.28349	3	1295.68	5.22146	18.4676	1
	High	NVTDVVNTcHDAGISK	1	1	1	Q9Y3I0	C9(Carbamidomethyl)	0	31249395	0	3.563e-07	3.67607	2	1729.83	5.00172	24.8067	0
	High	RNLDFQDVLDKLADMGIAIR	1	1	1	Q9Y3I0		0	0	0	3.127e-06	3.66694	3	2303.23	5.24056	74.3558	2
	High	QIGNVAALPGIVHR	2	3	1	Q9Y3I0		0	422555608	0	1.57e-07	3.38429	2	1444.84	4.4246	35.8415	0
	High	GMAAAGNYAWVNR	1	2	1	Q9Y3I0		0	0	0	3.541e-06	3.23484	2	1380.65	5.09284	32.3781	0
	High	EGYAWAEDKEHcEEYGR	1	2	1	Q9Y3I0	C12(Carbamidomethyl)	0	3.4783e+07	0	3.16e-06	2.87628	3	2128.88	5.74623	23.6056	1
	High	SYNDELQFLEK	2	4	1	Q9Y3I0		0	622761646	0	3.017e-05	2.83608	2	1385.67	5.10338	43.2614	0
	High	GGGVGGFLPAmK	1	4	1	Q9Y3I0	M11(Oxidation)	0	133092826	0	0.0001867	2.5956	2	1106.57	5.25483	30.7429	0
	High	VEQHVVDGK	1	2	1	Q9Y3I0		0	9.54644e+06	0	0.000187	2.34705	2	1010.53	5.08994	18.4104	0
	High	IASPEGQDYLK	2	2	1	Q9Y3I0		0	310135383	0	0.0004499	2.32489	2	1220.62	4.78308	25.923	0
	High	LVmEEAPESYK	1	1	1	Q9Y3I0	M3(Oxidation)	0	1.3264e+08	0	0.0001962	2.28438	2	1311.62	6.74729	22.2139	0
	High	GGGVGGFLPAMK	1	4	1	Q9Y3I0		0	55902904	0	0.0007538	2.17182	2	1090.58	4.81072	40.8356	0
	High	GFVPNmQVEGVFYVNDALEK	1	4	1	Q9Y3I0	M6(Oxidation)	0	97696118	0	7.969e-05	2.08276	2	2272.1	3.95382	56.1015	0
	High	SSMTFLTR	1	2	1	Q9Y3I0		0	43647422	0.002	0.01868	2.05696	2	942.475	4.13382	30.4704	0
E9PMB9	Malic enzyme (Fragment) OS=Homo sapiens OX=9606 GN=ME3 PE=1 SV=8 - [E9PMB9_HUMAN]	85.8619	6.21	6	2	3	44	91735495823	580	64.2364	8.33838
	A2	Sequence	# PSMs	# Proteins	# Protein Groups	Protein Group Accessions	Modifications	ΔCn	Area	q-Value	PEP	XCorr	Charge	MH+ [Da]	ΔM [ppm]	RT [min]	# Missed Cleavages
	High	AVVVTDGER	36	12	2	P23368;E9PMB9		0	182981534968	0.001	0.01063	2.5082	2	945.505	4.71903	22.0001	0
	High	GMAFTLEER	4	4	1	E9PMB9		0	447720448	0.001	0.003008	2.12383	2	1053.51	5.14031	34.4066	0
	High	GmAFTLEER	3	4	1	E9PMB9	M2(Oxidation)	0	489456678	0.003	0.0305	1.28989	2	1069.5	5.48075	26.4263	0
	High	ILGLGDLGcYGMGIPVGK	1	5	1	E9PMB9	C9(Carbamidomethyl)	0	0	0.005	0.07278	1.64365	2	1819.95	5.5178	63.103	0
P46783	40S ribosomal protein S10 OS=Homo sapiens OX=9606 GN=RPS10 PE=1 SV=1 - [RS10_HUMAN]	85.122	54.55	10	11	11	31	3.46146e+08	165	18.8859	10.1548
	A2	Sequence	# PSMs	# Proteins	# Protein Groups	Protein Group Accessions	Modifications	ΔCn	Area	q-Value	PEP	XCorr	Charge	MH+ [Da]	ΔM [ppm]	RT [min]	# Missed Cleavages
	High	KAEAGAGSATEFQFR	3	3	1	P46783		0	264407766	0	1.213e-11	6.03366	2	1569.78	5.9822	24.4277	1
	High	AEAGAGSATEFQFR	3	3	1	P46783		0	4.92611e+08	0	2.857e-07	4.5434	2	1441.68	5.92054	30.8728	0
	High	DYLHLPPEIVPATLR	7	7	1	P46783		0	134236455	0	2.731e-07	4.23013	3	1733.97	5.9366	57.067	0
	High	HPELADKNVPNLHVmK	3	9	1	P46783	M15(Oxidation)	0	8.01438e+07	0	2.638e-08	3.54613	3	1857.97	5.39723	22.8726	1
	High	IAIYELLFK	6	7	1	P46783		0	281418553	0	0.0002435	2.86596	2	1109.67	5.1872	65.3269	0
	High	HFYWYLTNEGIQYLR	3	8	1	P46783		0	1.84848e+07	0	1.668e-06	2.7877	3	2002.99	6.55692	59.0921	0
	High	SAVPPGADKK	1	8	1	P46783		0	2.24653e+06	0	0.001505	1.87122	3	969.542	6.08557	18.032	1
	High	SRPETGRPRPK	2	9	1	P46783		0	4.89958e+07	0.001	0.002344	2.77756	3	1280.72	5.00712	17.9113	0
	High	SAVPPGADK	1	8	1	P46783		0	3.42579e+07	0.004	0.04243	2.02167	2	841.446	5.43135	18.4773	0
	High	HPELADK	1	9	1	P46783		0	1.07416e+08	0.006	0.08961	2.66954	2	809.419	4.87352	18.5041	0
	High	NVPNLHVMK	1	9	1	P46783		0	6.4189e+06	0.007	0.1186	1.78806	3	1051.58	5.56168	23.8208	0
P55795	Heterogeneous nuclear ribonucleoprotein H2 OS=Homo sapiens OX=9606 GN=HNRNPH2 PE=1 SV=1 - [HNRH2_HUMAN]	83.6704	17.59	3	2	5	28	7.84034e+08	449	49.2323	6.30322
	A2	Sequence	# PSMs	# Proteins	# Protein Groups	Protein Group Accessions	Modifications	ΔCn	Area	q-Value	PEP	XCorr	Charge	MH+ [Da]	ΔM [ppm]	RT [min]	# Missed Cleavages
	High	HTGPNSPDTANDGFVR	8	17	2	P55795;P31943		0	3.00809e+08	0	4.621e-07	4.97197	3	1684.78	5.34259	21.4812	0
	High	STGEAFVQFASQEIAEK	11	11	2	P55795;P31943		0	1.5998e+09	0	5e-08	4.40616	2	1841.9	5.555	51.6352	0
	High	EGRPSGEAFVELESEEEVK	1	3	1	P55795		0	3.27275e+07	0	2.925e-05	3.15008	3	2121.01	5.68542	36.1117	0
	High	VHIEIGPDGR	7	13	3	P55795;P31943;P52597		0	4.51495e+08	0	7.355e-05	2.8677	2	1092.59	6.09564	23.8859	0
	High	ATENDIYNFFSPLNPmR	1	3	1	P55795	M16(Oxidation)	0	1.32927e+07	0.001	0.001763	1.68373	3	2044.96	6.65934	61.8376	0
A0A024RDF4	Heterogeneous nuclear ribonucleoprotein D (AU-rich element RNA binding protein 1, 37kDa), isoform CRA_e OS=Homo sapiens OX=9606 GN=HNRPD PE=4 SV=1 - [A0A024RDF4_HUMAN]	78.7937	41.83	12	10	12	36	5.73237e+08	306	32.8141	8.1626
	A2	Sequence	# PSMs	# Proteins	# Protein Groups	Protein Group Accessions	Modifications	ΔCn	Area	q-Value	PEP	XCorr	Charge	MH+ [Da]	ΔM [ppm]	RT [min]	# Missed Cleavages
	High	IDASKNEEDEGHSNSSPR	3	4	1	A0A024RDF4		0	3.47413e+07	0	2.6e-10	5.29168	3	1971.88	6.27047	18.0403	1
	High	IFVGGLSPDTPEEK	6	10	1	A0A024RDF4		0	1126692762	0	1.297e-06	3.86314	2	1488.77	5.9674	37.1838	0
	High	IREYFGGFGEVESIELPmDNK	1	9	1	A0A024RDF4	M18(Oxidation)	0	74476340	0	2.381e-08	3.38223	3	2446.17	5.29572	52.8299	1
	High	ESESVDKVmDQK	1	10	1	A0A024RDF4	M9(Oxidation)	0	2.99119e+07	0	3.242e-06	3.35486	2	1410.65	6.31344	18.4891	1
	High	ESESVDKVMDQK	1	10	1	A0A024RDF4		0	1.29497e+07	0	3.731e-05	3.09431	2	1394.66	5.9783	20.265	1
	High	FGEVVDcTLK	5	20	3	A0A024RDF4;A0A087WUK2;D6R9P3	C7(Carbamidomethyl)	0	4.06557e+08	0	7.634e-05	2.94307	2	1167.58	5.40528	32.0817	0
	High	EYFGGFGEVESIELPmDNK	2	9	1	A0A024RDF4	M16(Oxidation)	0	7.40526e+07	0	9.201e-06	2.74487	2	2176.98	4.81151	57.7456	0
	High	mFIGGLSWDTTKK	1	11	1	A0A024RDF4	M1(Oxidation)	0	3.75759e+07	0	2.376e-05	2.45551	2	1499.76	5.5607	37.7961	1
	High	MFIGGLSWDTTKK	2	11	1	A0A024RDF4		0	1.19053e+07	0	0.0008572	1.97734	2	1483.77	6.2248	43.2247	1
	High	DLKDYFSK	2	11	1	A0A024RDF4		0	1.8444e+08	0.001	0.001877	2.31036	2	1015.51	4.97547	31.2881	1
	High	EYFGGFGEVESIELPMDNK	2	9	1	A0A024RDF4		0	2.52274e+07	0.001	0.004189	2.20199	3	2160.99	6.30075	63.1918	0
	High	IREYFGGFGEVESIELPMDNK	1	9	1	A0A024RDF4		0	20743769	0.001	0.003932	1.92907	3	2430.18	5.67434	57.7796	1
	High	GFGFVLFK	6	13	2	A0A087WUK2;A0A024RDF4		0	186461596	0.001	0.01099	1.68287	2	914.518	5.1106	57.4923	0
	High	KYHNVGLSK	1	8	1	A0A024RDF4		0	10186160	0.003	0.03481	2.96343	3	1045.58	5.04056	18.9809	1
	High	mFIGGLSWDTTK	1	11	1	A0A024RDF4	M1(Oxidation)	0	3.21637e+06	0.006	0.09436	1.49612	2	1371.67	4.2996	47.3411	0
	High	GFcFITFKEEEPVKK	1	8	1	A0A024RDF4	C3(Carbamidomethyl)	0	0	0.009	0.1477	1.40822	4	1858.95	5.09039	38.2171	2
Q07955	Serine/arginine-rich splicing factor 1 OS=Homo sapiens OX=9606 GN=SRSF1 PE=1 SV=2 - [SRSF1_HUMAN]	77.765	47.18	9	12	13	35	2.22793e+08	248	27.7278	10.3599
	A2	Sequence	# PSMs	# Proteins	# Protein Groups	Protein Group Accessions	Modifications	ΔCn	Area	q-Value	PEP	XCorr	Charge	MH+ [Da]	ΔM [ppm]	RT [min]	# Missed Cleavages
	High	GGPPFAFVEFEDPRDAEDAVYGR	3	3	1	Q07955		0	2.62557e+08	0	8.205e-09	4.13171	3	2541.18	6.05883	59.996	1
	High	SHEGETAYIR	3	6	1	Q07955		0	115816939	0	0.0001183	3.04784	2	1162.56	5.76852	19.4281	0
	High	IYVGNLPPDIR	8	6	1	Q07955		0	1.45411e+07	0	6.049e-05	2.96181	2	1256.71	5.49956	40.268	0
	High	TKDIEDVFYK	4	6	1	Q07955		0	1.31265e+08	0	0.0001667	2.70632	2	1257.64	5.60157	29.9711	1
	High	DGTGVVEFVR	3	6	1	Q07955		0	2.74556e+08	0	0.0008381	2.63587	2	1078.56	5.17905	36.1281	0
	High	EAGDVcYADVYR	2	7	1	Q07955	C6(Carbamidomethyl)	0	5.70721e+07	0	5.548e-05	2.47882	2	1417.61	5.14324	29.2693	0
	High	VVVSGLPPSGSWQDLK	5	5	1	Q07955		0	1.61809e+07	0	0.001434	2.11043	2	1668.91	5.7329	46.3664	0
	High	KEDMTYAVR	1	7	1	Q07955		0	9.93065e+06	0.001	0.001929	2.32117	2	1112.55	5.53429	20.2197	1
	High	GGPPFAFVEFEDPR	2	5	1	Q07955		0	2.84526e+07	0.001	0.002619	2.02889	2	1564.75	5.96114	57.2165	0
	High	DGYDYDGYR	1	4	1	Q07955		0	52063570	0.001	0.003285	2.02642	2	1123.44	4.8482	24.541	0
	High	EAGDVcYADVYRDGTGVVEFVR	1	6	1	Q07955	C6(Carbamidomethyl)	0	0	0.001	0.001819	1.5503	3	2477.16	7.17712	48.4922	1
	High	DIEDVFYK	1	6	1	Q07955		0	4.76167e+07	0.002	0.02007	2.23422	2	1028.5	4.30832	42.3853	0
	High	LRVEFPR	1	8	2	Q07955;A8K3M9		0	8.23439e+06	0.009	0.1582	2.01065	3	916.542	6.34736	26.7245	1
Q15717	ELAV-like protein 1 OS=Homo sapiens OX=9606 GN=ELAVL1 PE=1 SV=2 - [ELAV1_HUMAN]	76.8243	51.23	8	13	14	26	4.31357e+08	326	36.0692	9.17334
	A2	Sequence	# PSMs	# Proteins	# Protein Groups	Protein Group Accessions	Modifications	ΔCn	Area	q-Value	PEP	XCorr	Charge	MH+ [Da]	ΔM [ppm]	RT [min]	# Missed Cleavages
	High	VAGHSLGYGFVNYVTAK	3	2	1	Q15717		0	1.07437e+08	0	4.223e-07	4.44955	2	1782.93	5.68533	41.1513	0
	High	NVALLSQLYHSPAR	6	1	1	Q15717		0	2.60669e+08	0	4.296e-07	4.41538	3	1568.86	4.90381	40.5451	0
	High	FGGPVHHQAQR	1	1	1	Q15717		0	63331132	0	1.385e-06	4.31627	2	1233.63	4.82552	18.7959	0
	High	SEAEEAITSFNGHKPPGSSEPITVK	2	1	1	Q15717		0	1.5282e+08	0	3.101e-07	3.79904	3	2612.3	5.20968	32.5495	0
	High	SLFSSIGEVESAK	2	2	1	Q15717		0	565420757	0	6.442e-06	3.45212	2	1353.7	5.80341	44.4365	0
	High	TNLIVNYLPQNMTQDELR	1	2	1	Q15717		0	8.46569e+06	0	9.803e-06	2.91967	3	2162.1	6.40223	56.1882	0
	High	DANLYISGLPR	1	3	1	Q15717		0	2.14275e+08	0	8.661e-05	2.9149	2	1218.65	4.50049	43.3743	0
	High	FAANPNQNK	1	1	1	Q15717		0	82377304	0	0.001526	2.87511	2	1003.5	5.69809	18.7906	0
	High	DKVAGHSLGYGFVNYVTAK	1	2	1	Q15717		0	41969661	0	0.0002053	2.83303	4	2026.05	5.66652	39.0563	1
	High	VLVDQTTGLSR	2	1	1	Q15717		0	467979819	0	5.549e-05	2.82926	2	1188.66	5.16968	26.3035	0
	High	TNLIVNYLPQNmTQDELR	1	2	1	Q15717	M12(Oxidation)	0	98049894	0	0.0002884	2.32841	3	2178.1	6.30793	49.2468	0
	High	AINTLNGLR	1	10	2	Q15717;Q12926		0	157631440	0.001	0.009536	2.76664	2	971.568	4.75252	26.163	0
	High	VSYARPSSEVIK	1	3	1	Q15717		0	56894044	0.001	0.01189	2.20269	2	1335.73	6.02478	21.7358	0
	High	DVEDmFSR	1	3	1	Q15717	M5(Oxidation)	0	1.68706e+07	0.001	0.01061	1.51239	2	1014.42	5.03338	24.2274	0
	High	DVEDMFSR	1	3	1	Q15717		0	1.14795e+07	0.001	0.008473	1.49848	2	998.43	5.03377	35.866	0
	High	ILQVSFK	1	1	1	Q15717		0	109982038	0.004	0.05707	2.27138	2	834.512	4.91002	32.5093	0
P08779	Keratin, type I cytoskeletal 16 OS=Homo sapiens OX=9606 GN=KRT16 PE=1 SV=4 - [K1C16_HUMAN]	74.3995	24.31	18	3	12	35	2.06392e+08	473	51.2362	5.04639
	A2	Sequence	# PSMs	# Proteins	# Protein Groups	Protein Group Accessions	Modifications	ΔCn	Area	q-Value	PEP	XCorr	Charge	MH+ [Da]	ΔM [ppm]	RT [min]	# Missed Cleavages
	High	ALEEANADLEVK	4	13	2	P02533;P08779		0	8.22126e+07	0	9.135e-06	3.37319	2	1301.66	4.56565	27.0121	0
	High	VLDELTLAR	4	17	3	P02533;P08779;P08727		0	1.14185e+08	0	0.0009139	2.76819	2	1029.6	4.60287	37.5562	0
	High	VTmQNLNDR	3	8	3	P13645;P02533;P08779	M3(Oxidation)	0	7.27754e+07	0	0.00155	2.70454	2	1106.53	5.17609	18.6218	0
	High	IIAATIENAQPILQIDNAR	2	3	1	P08779		0	2.07027e+07	0	1.638e-07	2.57927	3	2064.16	5.19896	52.7769	0
	High	VTMQNLNDR	3	8	3	P13645;P02533;P08779		0	4.84407e+07	0	0.001487	2.46633	2	1090.54	5.40242	21.0512	0
	High	TRLEQEIATYR	2	16	2	P02533;P08779		0	1.57506e+07	0	0.0001671	2.30709	2	1379.74	6.39148	26.8178	1
	High	LEQEIATYR	1	19	3	P02533;P08779;P08727		0	8.65682e+06	0	0.0004806	2.11811	2	1122.59	6.54739	23.5626	0
	High	LASYLDKVR	4	14	4	P13645;P02533;P08779;P08727		0	104558488	0	0.001345	2.11239	2	1064.62	4.93005	24.4665	1
	High	ASLENSLEETK	3	6	2	P02533;P08779		0	5.37889e+07	0	0.0004391	1.92923	2	1220.61	4.07589	24.4517	0
	High	TEELNKEVASNSELVQSSR	1	3	1	P08779		0	5.00391e+06	0.001	0.009317	2.04803	3	2120.06	6.24432	26.3151	1
	High	DAETWFLSK	1	3	1	P08779		0	2.9729e+06	0.003	0.02688	1.36405	2	1096.54	4.38919	47.1548	0
	High	LAADDFR	5	34	8	P13645;P02533;P08779;P08727;Q15323;O76013;C4AM86;Q14525		0	2.71283e+08	0.004	0.04971	2.14536	2	807.405	6.8697	23.0531	0
	High	LASYLDK	2	15	5	P13645;P02533;P08779;P08727;P35527		0	233707067	0.008	0.1312	2.2382	2	809.444	4.73057	22.7728	0
Q96IR1	RPS4X protein (Fragment) OS=Homo sapiens OX=9606 GN=RPS4X PE=2 SV=2 - [Q96IR1_HUMAN]	73.7266	61.32	10	16	16	40	1.70022e+08	243	27.2427	9.93506
	A2	Sequence	# PSMs	# Proteins	# Protein Groups	Protein Group Accessions	Modifications	ΔCn	Area	q-Value	PEP	XCorr	Charge	MH+ [Da]	ΔM [ppm]	RT [min]	# Missed Cleavages
	High	VNDTIQIDLETGK	2	3	1	Q96IR1		0	3.17461e+07	0	1.005e-06	3.52251	2	1445.76	4.68349	37.3527	0
	High	HPGSFDVVHVK	4	7	1	Q96IR1		0	8.26349e+07	0	2.193e-05	3.33583	3	1221.64	5.03346	22.9493	0
	High	LSNIFVIGK	5	3	1	Q96IR1		0	2.74409e+08	0	0.0003897	3.1346	2	990.604	5.50677	42.4079	0
	High	GIPHLVTHDAR	5	9	1	Q96IR1		0	1.19838e+08	0	2.606e-05	2.79811	2	1215.67	5.03557	21.67	0
	High	YALTGDEVKK	2	10	1	Q96IR1		0	2.70178e+07	0	0.0007704	2.60554	2	1123.61	5.3248	20.2123	1
	High	GNKPWISLPR	5	3	1	Q96IR1		0	1.15819e+08	0	0.0002022	2.58661	2	1167.67	5.76382	31.8475	0
	High	ERHPGSFDVVHVK	3	7	1	Q96IR1		0	3.51167e+07	0	0.0003713	2.56367	4	1506.79	5.11673	22.1259	1
	High	YALTGDEVK	2	10	1	Q96IR1		0	50511880	0	0.001199	2.38797	2	995.51	5.27353	23.0736	0
	High	TDITYPAGFmDVISIDK	1	3	1	Q96IR1	M10(Oxidation)	0	1.63131e+07	0	0.001118	1.9505	2	1901.93	4.88696	56.132	0
	High	DANGNSFATR	1	9	1	Q96IR1		0	28834274	0.001	0.002162	2.24909	2	1052.48	5.58833	19.3601	0
	High	FDTGNLcMVTGGANLGR	1	3	1	Q96IR1	C7(Carbamidomethyl)	0	2.6197e+06	0.001	0.00886	1.09363	2	1782.84	6.27351	45.9115	0
	High	TIRYPDPLIK	3	4	1	Q96IR1		0	2.41437e+07	0.002	0.02408	2.18143	3	1215.72	5.31975	32.0607	1
	High	YPDPLIK	3	4	1	Q96IR1		0	8.1177e+07	0.002	0.01787	1.7411	2	845.481	4.5857	30.0117	0
	High	LTGVFAPRPSTGPHK	1	9	1	Q96IR1		0	1.0158e+07	0.003	0.03723	1.55598	2	1564.87	7.50996	22.8928	0
	High	IGVITNR	1	3	1	Q96IR1		0	1.80253e+07	0.004	0.04729	2.23648	2	772.471	5.02523	21.7512	0
	High	ITPEEAK	1	4	1	Q96IR1		0	1.11786e+07	0.007	0.09742	1.19866	2	787.423	4.51223	18.5495	0
B2R802	cDNA, FLJ93681, highly similar to Homo sapiens small nuclear ribonucleoprotein polypeptide A (SNRPA), mRNA OS=Homo sapiens OX=9606 PE=2 SV=1 - [B2R802_HUMAN]	73.6954	37.94	10	8	10	28	3.19356e+08	282	31.2872	9.86182
	A2	Sequence	# PSMs	# Proteins	# Protein Groups	Protein Group Accessions	Modifications	ΔCn	Area	q-Value	PEP	XCorr	Charge	MH+ [Da]	ΔM [ppm]	RT [min]	# Missed Cleavages
	High	HDIAFVEFDNEVQAGAAR	5	4	1	B2R802		0	2.26918e+08	0	6.765e-10	5.78229	3	1988.96	5.50295	43.5224	0
	High	LVPGRHDIAFVEFDNEVQAGAAR	2	4	1	B2R802		0	8.0924e+07	0	2.847e-10	5.0565	3	2511.29	4.46789	42.6014	1
	High	AVQGGGATPVVGAVQGPVPGmPPmTQAPR	3	5	1	B2R802	M21(Oxidation); M24(Oxidation)	0	2.8611e+08	0	1.304e-06	3.84153	4	2759.41	5.11709	37.6528	0
	High	KAVQGGGATPVVGAVQGPVPGmPPmTQAPR	4	5	1	B2R802	M22(Oxidation); M25(Oxidation)	0	2.35891e+08	0	5.681e-06	3.61735	3	2887.51	5.4657	32.2253	1
	High	SmQGFPFYDKPmR	2	5	1	B2R802	M2(Oxidation); M12(Oxidation)	0	9.46592e+07	0	1.108e-06	3.38642	3	1635.74	4.79755	28.7763	0
	High	EVSSATNALR	2	7	1	B2R802		0	3.34103e+08	0	0.001527	2.50274	2	1047.55	5.52944	20.284	0
	High	SMQGFPFYDKPMR	1	5	1	B2R802		0	1.17002e+07	0	0.0002357	2.34388	2	1603.75	5.10618	38.7897	0
	High	SMQGFPFYDKPmR	1	5	1	B2R802	M12(Oxidation)	0	2.05532e+07	0	0.000177	2.21816	3	1619.74	5.69983	34.3715	0
	High	TDSDIIAK	1	7	1	B2R802		0	3.24734e+08	0.001	0.009466	2.56842	2	862.456	5.19681	20.1771	0
	High	GQAFVIFK	3	10	2	P08579;B2R802		0	299232048	0.001	0.01241	2.40552	2	909.525	5.93112	39.115	0
	High	AVQGGGATPVVGAVQGPVPGMPPMTQAPR	1	5	1	B2R802		0	4.19917e+07	0.002	0.02143	1.78527	3	2727.42	5.48134	49.5981	0
	High	mKGTFVER	1	8	1	B2R802	M1(Oxidation)	0	3.20974e+07	0.003	0.03081	1.68735	2	983.503	5.43584	19.1582	1
	High	KAVQGGGATPVVGAVQGPVPGMPPMTQAPR	1	5	1	B2R802		0	0	0.004	0.03995	1.81575	3	2855.52	5.21432	42.6115	1
	High	DALQGFK	1	6	2	P08579;B2R802		0	1.99182e+08	0.006	0.08506	1.86656	2	778.414	5.70989	24.7879	0
O43390	Heterogeneous nuclear ribonucleoprotein R OS=Homo sapiens OX=9606 GN=HNRNPR PE=1 SV=1 - [HNRPR_HUMAN]	73.6832	29.86	9	12	16	35	2.53978e+08	633	70.8993	8.1333
	A2	Sequence	# PSMs	# Proteins	# Protein Groups	Protein Group Accessions	Modifications	ΔCn	Area	q-Value	PEP	XCorr	Charge	MH+ [Da]	ΔM [ppm]	RT [min]	# Missed Cleavages
	High	STAYEDYYYHPPPR	5	9	1	O43390		0	9.06991e+07	0	3.672e-08	4.12563	3	1758.79	5.28096	26.649	0
	High	NLATTVTEEILEK	4	7	1	O43390		0	202292706	0	9.821e-06	3.70662	2	1460.79	5.44405	55.0071	0
	High	VTEGLVDVILYHQPDDK	1	5	1	O43390		0	2.37866e+07	0	4.33e-06	3.6376	2	1941.01	5.74684	51.6221	0
	High	ESDLSHVQNK	1	5	1	O43390		0	2.54894e+07	0	0.0001886	3.47021	2	1156.57	4.99736	18.6026	0
	High	EFNEEGALSVLQQFK	4	5	1	O43390		0	8.04784e+07	0	4.458e-07	3.20977	2	1738.87	5.37689	61.2925	0
	High	VQESTKGPDEAK	1	7	1	O43390		0	1.33845e+07	0	6.784e-07	3.12728	2	1288.64	5.00951	17.9264	1
	High	YGGPPPDSVYSGVQPGIGTEVFVGK	1	3	1	O43390		0	0	0	8.809e-07	3.12398	3	2507.26	5.47893	52.4436	0
	High	TGYTLDVTTGQR	4	11	2	O43390;Q05CK9		0	1.33128e+08	0	2.373e-05	3.12373	2	1311.66	5.2246	27.5536	0
	High	LKDYAFVHFEDR	2	8	1	O43390		0	3.2259e+06	0	1.588e-06	2.73009	3	1539.76	2.86513	34.5293	1
	High	DLYEDELVPLFEK	3	6	1	O43390		0	4.57407e+07	0	1.374e-05	2.65418	2	1609.81	5.88786	67.0982	0
	High	GFcFLEYEDHK	1	12	2	O43390;Q05CK9	C3(Carbamidomethyl)	0	8.96392e+06	0	0.001116	1.91315	2	1444.63	6.21107	39.7453	0
	High	AGPIWDLR	4	11	2	O43390;Q05CK9		0	4.26513e+08	0.001	0.01412	1.41981	2	927.509	4.55783	39.5123	0
	High	LFVGSIPK	1	12	2	O43390;Q05CK9		0	2.07617e+07	0.002	0.01973	1.6362	2	860.528	4.79183	33.7041	0
	High	VTEGLVDVILYHQPDDKKK	1	5	1	O43390		0	0	0.004	0.05479	1.66768	3	2197.2	6.04353	40.9411	2
	High	TLIEAGLPQK	1	3	1	O43390		0	1.11386e+08	0.005	0.08054	1.476	2	1069.63	5.0686	31.1857	0
	High	SFSEFGK	1	7	1	O43390		0	1.74455e+07	0.009	0.1438	1.38463	2	801.381	4.28117	23.7782	0
P16989	Y-box-binding protein 3 OS=Homo sapiens OX=9606 GN=YBX3 PE=1 SV=4 - [YBOX3_HUMAN]	73.6073	38.17	6	1	9	19	3.34901e+08	372	40.066	9.77393
	A2	Sequence	# PSMs	# Proteins	# Protein Groups	Protein Group Accessions	Modifications	ΔCn	Area	q-Value	PEP	XCorr	Charge	MH+ [Da]	ΔM [ppm]	RT [min]	# Missed Cleavages
	High	SPVGSGAPQAAAPAPAAHVAGNPGGDAAPAATGTAAAASLATAAGSEDAEKK	1	2	2	P16989;A0A024RAV4		0	1.03588e+08	0	3.165e-11	8.30287	4	4507.24	5.84056	38.2539	1
	High	NDTKEDVFVHQTAIK	4	9	3	P67809;P16989;A0A024RAV4		0	2.57016e+08	0	1.755e-11	5.49132	3	1744.9	5.66518	23.1121	1
	High	NDTKEDVFVHQTAIKK	3	7	3	P67809;P16989;A0A024RAV4		0	1.36932e+08	0	5.602e-11	5.2259	3	1872.99	6.12537	20.9401	2
	High	SVGDGETVEFDVVEGEK	4	11	3	P67809;P16989;A0A024RAV4		0	6.10756e+08	0	9.711e-08	4.39959	2	1795.83	4.59913	40.823	0
	High	IQAGEIGEmKDGVPEGAQLQGPVHR	1	1	1	P16989	M9(Oxidation)	0	58538469	0	2.478e-08	4.33656	3	2632.33	5.1198	29.2398	1
	High	GAEAANVTGPDGVPVEGSR	2	5	2	P16989;A0A024RAV4		0	7.74402e+07	0	3.344e-07	4.23119	2	1782.87	4.7651	26.6198	0
	High	EDVFVHQTAIK	1	11	3	P67809;P16989;A0A024RAV4		0	6.46555e+07	0	7.958e-06	3.7149	2	1286.68	5.04105	24.6045	0
	High	DGVPEGAQLQGPVHR	2	3	2	P16989;A0A024RAV4		0	16776296	0	5.68e-05	2.93625	2	1559.8	5.69169	24.8677	0
	High	RPRPPNAPSQDGK	1	3	2	P16989;A0A024RAV4		0	1.72392e+07	0.002	0.02417	1.75883	2	1419.75	6.24377	18.5373	0
Q9BSV4	SFPQ protein (Fragment) OS=Homo sapiens OX=9606 GN=SFPQ PE=2 SV=2 - [Q9BSV4_HUMAN]	73.1582	32.65	5	15	16	30	2.13322e+08	634	68.5879	8.82178
	A2	Sequence	# PSMs	# Proteins	# Protein Groups	Protein Group Accessions	Modifications	ΔCn	Area	q-Value	PEP	XCorr	Charge	MH+ [Da]	ΔM [ppm]	RT [min]	# Missed Cleavages
	High	LFVGNLPADITEDEFKR	4	4	1	Q9BSV4		0	3.75695e+07	0	7.952e-09	4.16854	3	1964.02	5.69416	52.5454	1
	High	FATHAAALSVR	3	4	1	Q9BSV4		0	171115470	0	1.265e-05	3.95705	3	1143.63	4.44365	23.9503	0
	High	GIVEFASKPAAR	4	4	1	Q9BSV4		0	1.50968e+08	0	8.488e-05	3.79921	3	1245.7	4.90022	26.0617	0
	High	FGQGGAGPVGGQGPR	1	3	1	Q9BSV4		0	1.60715e+08	0	6.14e-06	3.62275	2	1341.67	5.20832	21.7527	0
	High	NLSPYVSNELLEEAFSQFGPIER	1	4	1	Q9BSV4		0	6.24618e+07	0	3.58e-06	3.51536	3	2639.31	4.08599	76.7908	0
	High	SEEKISDSEGFK	1	4	1	Q9BSV4		0	2.39521e+07	0	8.916e-06	3.418	2	1355.64	4.88807	20.1828	1
	High	LFVGNLPADITEDEFK	1	4	1	Q9BSV4		0	6.16674e+07	0	5.53e-07	3.22061	2	1807.92	5.91473	59.5924	0
	High	FAQHGTFEYEYSQR	3	5	1	Q9BSV4		0	3.34878e+07	0	6.896e-06	3.07801	2	1762.79	4.44252	26.8114	0
	High	YGEPGEVFINK	2	4	1	Q9BSV4		0	308134917	0	0.0003095	2.51102	2	1252.63	4.88527	33.1888	0
	High	GmGPGTPAGYGR	1	3	1	Q9BSV4	M2(Oxidation)	0	1.59048e+07	0	0.0002384	2.3036	2	1136.52	4.44078	19.5961	0
	High	AVVIVDDR	2	8	2	A8K525;Q9BSV4		0	1.37314e+08	0.001	0.01483	2.54857	2	886.504	4.89267	23.6906	0
	High	mPGGPKPGGGPGLSTPGGHPKPPHR	1	3	1	Q9BSV4	M1(Oxidation)	0	5.95554e+07	0.001	0.0129	2.22333	3	2386.23	5.05836	20.2295	0
	High	EEYEGPNKKPR	1	3	1	Q9BSV4		0	5.32571e+06	0.001	0.009235	2.10225	2	1346.68	5.71674	18.3003	1
	High	DKLESEmEDAYHEHQANLLR	1	4	1	Q9BSV4	M7(Oxidation)	0	12694714	0.001	0.01084	1.27163	3	2444.13	6.4694	25.6621	1
	High	DKLESEMEDAYHEHQANLLR	1	4	1	Q9BSV4		0	0	0.002	0.01651	1.62307	3	2428.13	4.51837	38.8134	1
	High	ANLSLLR	2	4	1	Q9BSV4		0	9.02802e+07	0.003	0.03938	2.03463	2	786.486	3.97264	30.2787	0
	High	AELDDTPmR	1	4	1	Q9BSV4	M8(Oxidation)	0	3.69429e+07	0.007	0.1067	2.08727	2	1063.48	4.65293	19.5872	0
A0A024RAV4	Cold shock domain protein A, isoform CRA_b OS=Homo sapiens OX=9606 GN=CSDA PE=4 SV=1 - [A0A024RAV4_HUMAN]	72.7141	46.53	7	1	9	19	3.34901e+08	303	31.928	9.65674
	A2	Sequence	# PSMs	# Proteins	# Protein Groups	Protein Group Accessions	Modifications	ΔCn	Area	q-Value	PEP	XCorr	Charge	MH+ [Da]	ΔM [ppm]	RT [min]	# Missed Cleavages
	High	SPVGSGAPQAAAPAPAAHVAGNPGGDAAPAATGTAAAASLATAAGSEDAEKK	1	2	2	P16989;A0A024RAV4		0	1.03588e+08	0	3.165e-11	8.30287	4	4507.24	5.84056	38.2539	1
	High	NDTKEDVFVHQTAIK	4	9	3	P67809;P16989;A0A024RAV4		0	2.57016e+08	0	1.755e-11	5.49132	3	1744.9	5.66518	23.1121	1
	High	NDTKEDVFVHQTAIKK	3	7	3	P67809;P16989;A0A024RAV4		0	1.36932e+08	0	5.602e-11	5.2259	3	1872.99	6.12537	20.9401	2
	High	SVGDGETVEFDVVEGEK	4	11	3	P67809;P16989;A0A024RAV4		0	6.10756e+08	0	9.711e-08	4.39959	2	1795.83	4.59913	40.823	0
	High	GAEAANVTGPDGVPVEGSR	2	5	2	P16989;A0A024RAV4		0	7.74402e+07	0	3.344e-07	4.23119	2	1782.87	4.7651	26.6198	0
	High	EDVFVHQTAIK	1	11	3	P67809;P16989;A0A024RAV4		0	6.46555e+07	0	7.958e-06	3.7149	2	1286.68	5.04105	24.6045	0
	High	NAGEIGEmKDGVPEGAQLQGPVHR	1	2	1	A0A024RAV4	M8(Oxidation)	0	6016951	0	5.436e-05	3.44338	3	2505.23	5.81351	25.6382	1
	High	DGVPEGAQLQGPVHR	2	3	2	P16989;A0A024RAV4		0	16776296	0	5.68e-05	2.93625	2	1559.8	5.69169	24.8677	0
	High	RPRPPNAPSQDGK	1	3	2	P16989;A0A024RAV4		0	1.72392e+07	0.002	0.02417	1.75883	2	1419.75	6.24377	18.5373	0
P61247	40S ribosomal protein S3a OS=Homo sapiens OX=9606 GN=RPS3A PE=1 SV=2 - [RS3A_HUMAN]	72.6934	52.65	15	16	16	26	2.75791e+08	264	29.9257	9.72998
	A2	Sequence	# PSMs	# Proteins	# Protein Groups	Protein Group Accessions	Modifications	ΔCn	Area	q-Value	PEP	XCorr	Charge	MH+ [Da]	ΔM [ppm]	RT [min]	# Missed Cleavages
	High	VFEVSLADLQNDEVAFRK	4	13	1	P61247		0	2.41856e+08	0	2.213e-09	4.85078	3	2080.08	5.58846	53.7052	1
	High	EVQTNDLKEVVNK	2	10	1	P61247		0	1.29037e+08	0	3.969e-07	4.59091	2	1515.81	6.15858	23.0884	1
	High	KTSYAQHQQVR	2	12	1	P61247		0	3.11997e+07	0	9.874e-08	4.16207	2	1345.7	5.56299	18.2051	1
	High	LMELHGEGSSSGK	1	7	1	P61247		0	46494629	0	1.903e-07	4.08562	2	1331.63	6.38898	20.2575	0
	High	TSYAQHQQVR	1	12	1	P61247		0	9.11532e+07	0	1.398e-05	3.76606	2	1217.61	5.34562	18.3306	0
	High	LmELHGEGSSSGK	2	7	1	P61247	M2(Oxidation)	0	6.67713e+07	0	2.066e-05	3.58405	3	1347.63	4.82274	18.8348	0
	High	VFEVSLADLQNDEVAFR	1	13	1	P61247		0	49637550	0	1.73e-06	2.90428	3	1951.99	5.70468	62.8177	0
	High	AcQSIYPLHDVFVR	2	8	1	P61247	C2(Carbamidomethyl)	0	6.02447e+07	0	1.035e-05	2.61655	3	1704.86	5.47749	42.1528	0
	High	NcLTNFHGMDLTR	2	11	1	P61247	C2(Carbamidomethyl)	0	5.83629e+06	0	0.0009493	2.50456	3	1578.72	4.26464	35.3504	0
	High	LIPDSIGKDIEK	1	8	1	P61247		0	1.13534e+08	0	0.0001899	2.09162	2	1327.75	6.00792	30.1004	1
	High	ADGYEPPVQESV	1	5	1	P61247		0	3.35507e+08	0.001	0.0103	3.10846	2	1290.59	5.57675	34.4884	0
	High	APAMFNIR	1	9	1	P61247		0	6.67551e+07	0.001	0.00359	2.57338	2	919.486	4.81072	33.2497	0
	High	LITEDVQGK	1	12	1	P61247		0	2.50011e+08	0.001	0.003808	2.37089	2	1002.55	5.50627	21.5329	0
	High	LFcVGFTK	1	12	1	P61247	C3(Carbamidomethyl)	0	67750000	0.001	0.00958	1.91436	2	971.507	4.76894	38.2961	0
	High	APAmFNIR	1	9	1	P61247	M4(Oxidation)	0	9.77766e+07	0.002	0.02323	2.00162	2	935.481	4.68362	24.607	0
	High	VVDPFSKK	1	8	1	P61247		0	5.97624e+07	0.002	0.02286	1.65567	2	919.53	5.54902	22.2277	1
	High	EVQTNDLK	1	10	1	P61247		0	1.03186e+08	0.003	0.0268	2.49535	2	946.488	4.65893	19.0826	0
	High	VVDPFSK	1	8	1	P61247		0	112761669	0.004	0.06021	1.9833	2	791.434	4.82675	26.4103	0
Q53SY7	Uncharacterized protein CAD (Fragment) OS=Homo sapiens OX=9606 GN=CAD PE=3 SV=1 - [Q53SY7_HUMAN]	72.3139	15.62	7	27	28	38	6.67579e+07	2151	235.029	6.59521
	A2	Sequence	# PSMs	# Proteins	# Protein Groups	Protein Group Accessions	Modifications	ΔCn	Area	q-Value	PEP	XCorr	Charge	MH+ [Da]	ΔM [ppm]	RT [min]	# Missed Cleavages
	High	LGGAVLSFSEATSSVQK	1	4	1	Q53SY7		0	0	0	1.15e-07	3.81206	2	1680.89	4.74866	43.8161	0
	High	AAFALGGLGSGFASNR	2	3	1	Q53SY7		0	6.30227e+07	0	9.281e-08	3.58648	2	1495.77	5.96763	49.2465	0
	High	TLGVDLVALATR	2	3	1	Q53SY7		0	3.23305e+07	0	2.751e-06	2.97549	2	1228.73	5.33903	57.309	0
	High	mAEIGEHVAPSEAANSLEQAQAAAER	1	3	1	Q53SY7	M1(Oxidation)	0	2.55391e+07	0	2.364e-05	2.97193	3	2696.27	5.16735	37.056	0
	High	KEEILLIK	1	3	1	Q53SY7		0	1.18279e+07	0	0.0009632	2.94755	2	985.633	3.65126	29.3125	1
	High	LLDTIGISQPQWR	1	3	1	Q53SY7		0	4.50256e+07	0	1.204e-05	2.77323	2	1526.84	6.12064	50.0663	0
	High	HPQPGAVELAAK	1	4	1	Q53SY7		0	2.45793e+07	0	0.0001453	2.72482	2	1217.67	5.39915	21.3565	0
	High	VLGTSPEAIDSAENR	1	3	1	Q53SY7		0	5.53893e+07	0	0.0001112	2.65654	2	1558.78	5.38954	27.8589	0
	High	EATAGNPGGQTVR	1	3	1	Q53SY7		0	18718896	0	0.000336	2.6545	2	1257.63	5.97055	18.7482	0
	High	LALGIPLPELR	2	3	1	Q53SY7		0	1.68052e+07	0	0.0006075	2.62422	2	1191.75	4.7957	61.8982	0
	High	MAEIGEHVAPSEAANSLEQAQAAAER	2	3	1	Q53SY7		0	8.18915e+06	0	1.514e-05	2.62016	3	2680.3	14.5274	40.0015	0
	High	ATGYPLAYVAAK	1	3	1	Q53SY7		0	6.20385e+07	0	3.655e-05	2.61011	2	1224.67	4.63395	36.1938	0
	High	TPHVLVLGSGVYR	4	3	1	Q53SY7		0	2.43377e+07	0	0.0005833	2.57526	3	1397.8	4.73831	36.8243	0
	High	LYLNETFSELR	1	4	1	Q53SY7		0	6.33981e+06	0	0.0002369	2.15688	2	1384.72	4.92923	48.0117	0
	High	EELSALVAPAFAHTSQVLVDK	2	3	1	Q53SY7		0	5.7942e+06	0	0.0007498	2.12421	3	2225.19	5.7499	57.3827	0
	High	FLSSAAAVSK	1	3	1	Q53SY7		0	4.11639e+07	0	0.0006056	2.01415	2	980.545	4.12252	23.5628	0
	High	VLGTPVETIELTEDRR	1	3	1	Q53SY7		0	7.52125e+07	0	0.0007661	1.68262	3	1827.99	5.44954	40.3971	1
	High	VPQFSFSR	1	3	1	Q53SY7		0	4.58053e+07	0.001	0.005491	2.29546	2	967.505	5.09858	33.6869	0
	High	YVAPPSLR	1	4	1	Q53SY7		0	1.0839e+07	0.001	0.0113	2.05428	2	902.513	3.63608	25.4472	0
	High	LGYPVLVR	1	3	1	Q53SY7		0	5.1114e+07	0.001	0.004581	2.0119	2	916.566	5.07042	37.6907	0
	High	GIPGLPDGR	1	4	1	Q53SY7		0	6.87635e+06	0.001	0.003988	1.92966	2	881.487	3.59379	31.2402	0
	High	GEVAYIDGQVLVPPGYGQDVR	1	4	1	Q53SY7		0	1.30165e+07	0.001	0.007579	1.88428	3	2232.14	5.24574	52.2833	0
	High	VLGTPVETIELTEDR	1	3	1	Q53SY7		0	10657558	0.001	0.005115	1.88165	2	1671.89	4.82558	46.9524	0
	High	SFEEAFQK	1	3	1	Q53SY7		0	3.62471e+07	0.002	0.01771	1.9152	2	985.467	4.82152	26.3501	0
	High	ILALDcGLK	1	4	1	Q53SY7	C6(Carbamidomethyl)	0	3.30166e+06	0.002	0.01541	1.71693	2	1002.57	5.54881	37.2608	0
	High	EIEYEVVR	2	10	2	Q5R207;Q53SY7		0	25923105	0.003	0.03474	1.93222	2	1036.53	3.71077	27.8563	0
	High	VNEISVEVDSDPR	1	4	1	Q53SY7		0	6.77303e+06	0.003	0.03813	1.32173	2	1458.71	4.13451	29.826	0
	High	AHWTPFEGQK	1	4	1	Q53SY7		0	7.30648e+06	0.005	0.06552	1.88342	2	1200.59	4.8439	25.4757	0
	High	EHPVVISK	1	3	1	Q53SY7		0	1.67134e+07	0.008	0.1319	1.38725	2	908.525	5.14516	19.4382	0
P49411	Elongation factor Tu, mitochondrial OS=Homo sapiens OX=9606 GN=TUFM PE=1 SV=2 - [EFTU_HUMAN]	71.5188	40.93	2	17	17	29	2.17163e+08	452	49.5102	7.60596
	A2	Sequence	# PSMs	# Proteins	# Protein Groups	Protein Group Accessions	Modifications	ΔCn	Area	q-Value	PEP	XCorr	Charge	MH+ [Da]	ΔM [ppm]	RT [min]	# Missed Cleavages
	High	DKPHVNVGTIGHVDHGK	3	2	1	P49411		0	4.12046e+07	0	1.122e-09	4.79038	4	1809.95	5.68536	20.2159	0
	High	DLEKPFLLPVEAVYSVPGR	5	1	1	P49411		0	3.29872e+08	0	1.22e-09	4.29582	3	2129.2	15.335	63.9358	0
	High	KYEEIDNAPEER	1	1	1	P49411		0	2.7081e+07	0	1.221e-06	4.21141	2	1492.7	5.20872	19.8446	1
	High	GITINAAHVEYSTAAR	3	1	1	P49411		0	8.6054e+07	0	2.694e-06	3.91247	3	1673.87	4.92769	28.9705	0
	High	LLDAVDTYIPVPAR	2	1	1	P49411		0	1.75754e+08	0	3.283e-07	3.74287	2	1542.86	6.10349	54.3286	0
	High	QIGVEHVVVYVNK	2	1	1	P49411		0	57023276	0	2.349e-06	3.30174	2	1483.84	5.70237	31.4214	0
	High	AEAGDNLGALVR	1	1	1	P49411		0	1.45863e+08	0	8.779e-06	3.25643	2	1185.63	4.99324	31.6891	0
	High	GTVVTGTLER	1	1	1	P49411		0	1.22374e+08	0	0.001612	3.09334	2	1032.57	4.92229	22.8865	0
	High	YEEIDNAPEER	1	1	1	P49411		0	3.56006e+07	0	1.811e-05	2.66165	2	1364.61	6.32332	21.1216	0
	High	TVVTGIEmFHK	2	1	1	P49411	M8(Oxidation)	0	2.23643e+07	0	0.0001502	2.57771	2	1277.66	5.09118	27.0057	0
	High	VEAQVYILSK	1	1	1	P49411		0	62289358	0	0.0001063	2.54594	2	1149.66	5.3921	33.6034	0
	High	TVVTGIEMFHK	1	1	1	P49411		0	4.28382e+06	0	0.000294	1.63435	3	1261.67	5.8314	34.1696	0
	High	TTLTAAITK	1	2	1	P49411		0	6.87159e+07	0.001	0.002221	2.71703	2	919.551	5.34777	24.41	0
	High	ILAEGGGAK	1	1	1	P49411		0	2.1258e+07	0.001	0.009426	2.28104	2	815.467	5.46934	19.2022	0
	High	ELLTEFGYK	1	1	1	P49411		0	2.13953e+07	0.001	0.00974	2.03014	2	1099.57	4.23944	41.6741	0
	High	ELAmPGEDLK	1	1	1	P49411	M4(Oxidation)	0	12383100	0.004	0.05714	1.93321	2	1118.55	5.20819	23.1414	0
	High	IILPPEK	1	1	1	P49411		0	16126255	0.004	0.0396	1.52813	2	809.517	4.83635	25.8475	0
	High	EHLLLAR	1	1	1	P49411		0	3.46237e+07	0.005	0.07337	1.51524	2	851.514	4.88813	23.8048	0
P52597	Heterogeneous nuclear ribonucleoprotein F OS=Homo sapiens OX=9606 GN=HNRNPF PE=1 SV=3 - [HNRPF_HUMAN]	71.0716	22.17	3	5	7	28	4.38569e+08	415	45.6429	5.57959
	A2	Sequence	# PSMs	# Proteins	# Protein Groups	Protein Group Accessions	Modifications	ΔCn	Area	q-Value	PEP	XCorr	Charge	MH+ [Da]	ΔM [ppm]	RT [min]	# Missed Cleavages
	High	ITGEAFVQFASQELAEK	3	2	1	P52597		0	2.1167e+08	0	5.25e-09	4.54353	2	1867.95	5.78391	60.3238	0
	High	HSGPNSADSANDGFVR	1	2	1	P52597		0	4.208e+07	0	8.891e-06	4.45412	3	1630.73	5.56565	20.0088	0
	High	ATENDIYNFFSPLNPVR	11	10	2	P31943;P52597		0	6.52541e+08	0	0.0001765	3.85682	3	1997.01	16.4236	65.7119	0
	High	VHIEIGPDGR	7	13	3	P55795;P31943;P52597		0	4.51495e+08	0	7.355e-05	2.8677	2	1092.59	6.09564	23.8859	0
	High	QSGEAFVELGSEDDVK	3	2	1	P52597		0	1.32868e+08	0	0.0005773	2.25107	2	1709.8	7.21396	36.4626	0
	High	TEMDWVLK	1	3	1	P52597		0	3.77039e+06	0	0.0006338	2.0147	2	1021.51	4.19781	41.6807	0
	High	TEmDWVLK	1	3	1	P52597	M3(Oxidation)	0	1.9388e+07	0.001	0.009102	1.02815	2	1037.5	4.68095	31.4417	0
	High	SYSDPPLK	1	2	1	P52597		0	3.30952e+07	0.002	0.01616	1.17524	2	906.462	5.68069	21.0754	0
P31942	Heterogeneous nuclear ribonucleoprotein H3 OS=Homo sapiens OX=9606 GN=HNRNPH3 PE=1 SV=2 - [HNRH3_HUMAN]	70.8783	46.82	12	11	11	32	6.66704e+08	346	36.9031	6.87354
	A2	Sequence	# PSMs	# Proteins	# Protein Groups	Protein Group Accessions	Modifications	ΔCn	Area	q-Value	PEP	XCorr	Charge	MH+ [Da]	ΔM [ppm]	RT [min]	# Missed Cleavages
	High	ATENDIANFFSPLNPIR	7	4	1	P31942		0	7.22812e+08	0	1.473e-06	3.89735	3	1919	16.0052	65.7195	0
	High	ATGEADVEFVTHEDAVAAmSK	3	4	1	P31942	M19(Oxidation)	0	64969580	0	5.221e-06	3.79102	3	2194.01	5.17712	33.136	0
	High	DGmDNQGGYGSVGR	1	4	1	P31942	M3(Oxidation)	0	7.77898e+07	0	4.639e-06	3.26295	2	1428.59	5.94766	19.4686	0
	High	STGEAFVQFASK	5	2	1	P31942		0	1045392469	0	2.274e-05	3.19961	2	1271.63	5.03521	34.1736	0
	High	VHIDIGADGR	6	4	1	P31942		0	231909294	0	0.0002122	2.93008	2	1052.55	5.09925	23.018	0
	High	YIELFLNSTPGGGSGmGGSGmGGYGR	1	3	1	P31942	M16(Oxidation); M21(Oxidation)	0	4.66532e+07	0	0.0001406	2.61717	3	2554.15	4.56107	49.3652	0
	High	HNGPNDASDGTVR	3	3	1	P31942		0	1.07291e+08	0	2.306e-05	2.55888	2	1339.61	5.44284	18.2744	0
	High	GmGGHGYGGAGDASSGFHGGHFVHmR	1	4	1	P31942	M2(Oxidation); M25(Oxidation)	0	1.51951e+07	0.004	0.04642	1.68154	3	2575.09	5.30401	21.1747	0
	High	EIAENALGK	1	2	1	P31942		0	0	0.005	0.07671	1.79115	2	944.51	5.31696	21.9526	0
	High	GFYDPPRR	1	2	1	P31942		0	1.01067e+08	0.005	0.07247	1.53788	2	1007.51	5.15289	20.8552	1
	High	YIEIFR	3	10	1	P31942		0	1.00449e+07	0.005	0.06699	1.44159	2	840.465	4.03231	38.2773	0
P15880	40S ribosomal protein S2 OS=Homo sapiens OX=9606 GN=RPS2 PE=1 SV=2 - [RS2_HUMAN]	68.4007	43.34	20	11	11	31	6.44841e+08	293	31.3046	10.2427
	A2	Sequence	# PSMs	# Proteins	# Protein Groups	Protein Group Accessions	Modifications	ΔCn	Area	q-Value	PEP	XCorr	Charge	MH+ [Da]	ΔM [ppm]	RT [min]	# Missed Cleavages
	High	AFVAIGDYNGHVGLGVK	2	11	1	P15880		0	7.67385e+07	0	1.361e-09	4.53808	3	1716.91	4.6052	42.3865	0
	High	SPYQEFTDHLVK	6	10	1	P15880		0	531734975	0	1.655e-07	3.85629	3	1463.72	5.16725	36.0578	0
	High	AEDKEWmPVTK	2	9	1	P15880	M7(Oxidation)	0	6.53631e+07	0	1.323e-05	3.34855	2	1349.65	5.52928	20.7196	1
	High	SLEEIYLFSLPIK	3	13	1	P15880		0	2.65751e+08	0	3.435e-06	3.04856	2	1551.88	6.33123	70.1409	0
	High	TYSYLTPDLWK	4	11	1	P15880		0	4.79394e+08	0	7.479e-05	2.89449	2	1386.7	5.27889	51.0867	0
	High	AEDKEWMPVTK	1	9	1	P15880		0	23534005	0	2.504e-05	2.76843	2	1333.65	6.08471	24.3532	1
	High	GcTATLGNFAK	1	10	1	P15880	C2(Carbamidomethyl)	0	6.86612e+07	0	0.0004102	2.64479	2	1139.56	4.29703	25.5431	0
	High	ESEIIDFFLGASLKDEVLK	2	11	1	P15880		0	1.07247e+07	0	0.0005337	2.61926	3	2153.15	6.11743	74.8514	1
	High	GTGIVSAPVPK	4	10	1	P15880		0	9.23394e+08	0	0.0004397	2.60109	2	1025.6	4.77585	25.7934	0
	High	ATFDAISK	3	9	1	P15880		0	2.39857e+08	0.001	0.004594	1.47679	2	852.45	4.81277	22.8903	0
	High	LSIVPVR	2	12	1	P15880		0	1.22257e+08	0.003	0.039	1.37668	2	783.513	5.10727	31.8935	0
	High	cGSVLVR	1	10	1	P15880	C1(Carbamidomethyl)	0	1.58008e+07	0.005	0.07224	2.46158	2	790.428	4.90714	20.8126	0
Q0IIN1	Keratin 77 OS=Homo sapiens OX=9606 GN=KRT77 PE=1 SV=1 - [Q0IIN1_HUMAN]	67.786	6.75	5	1	5	30	868061881	578	61.7644	5.84619
	A2	Sequence	# PSMs	# Proteins	# Protein Groups	Protein Group Accessions	Modifications	ΔCn	Area	q-Value	PEP	XCorr	Charge	MH+ [Da]	ΔM [ppm]	RT [min]	# Missed Cleavages
	High	FLEQQNQVLQTK	20	10	3	P35908;Q0IIN1;H6VRF8		0	2.53824e+09	0	2.723e-06	4.05582	2	1475.79	6.37218	29.1327	0
	High	FASFIDKVR	4	29	5	P35908;Q0IIN1;P13647;B4DRR0;Q14CN4		0	20552152	0	0.0003188	2.29928	3	1082.6	5.05283	31.542	1
	High	YEDEINKR	2	32	5	P35908;Q0IIN1;H6VRF8;P13647;B4DRR0		0	16887407	0.001	0.007711	2.27791	2	1066.52	5.03957	18.6382	1
	High	YQELQITAGR	1	3	1	Q0IIN1		0	0	0.001	0.002173	1.48914	2	1178.63	15.6825	27.9088	0
	High	FASFIDK	3	38	5	P35908;Q0IIN1;P13647;B4DRR0;Q14CN4		0	4.53897e+07	0.002	0.01619	2.12553	2	827.434	4.61674	30.7186	0
Q96PK6	RNA-binding protein 14 OS=Homo sapiens OX=9606 GN=RBM14 PE=1 SV=2 - [RBM14_HUMAN]	66.7787	28.55	9	17	17	27	1.34924e+08	669	69.4489	9.67139
	A2	Sequence	# PSMs	# Proteins	# Protein Groups	Protein Group Accessions	Modifications	ΔCn	Area	q-Value	PEP	XCorr	Charge	MH+ [Da]	ΔM [ppm]	RT [min]	# Missed Cleavages
	High	TQSSASLAASYAAQQHPQAAASYR	4	3	1	Q96PK6		0	1.9524e+08	0	1.746e-07	5.0688	3	2465.19	5.84014	27.7011	0
	High	KGPGLAVQSGDK	2	2	1	Q96PK6		0	36578081	0	3.152e-07	3.92042	2	1156.64	4.21843	19.3991	1
	High	ASYVAPLTAQPATYR	2	2	1	Q96PK6		0	6.95125e+07	0	0.0002941	3.50828	2	1608.85	5.4499	34.212	0
	High	IFVGNVSAAcTSQELR	1	7	1	Q96PK6	C10(Carbamidomethyl)	0	2.27732e+07	0	8.705e-06	3.1171	2	1751.88	5.42587	37.5651	0
	High	LSESQLSFR	1	2	1	Q96PK6		0	6.94309e+07	0	0.0004759	2.88942	2	1066.56	4.11155	29.7696	0
	High	YSGSYNDYLR	1	2	1	Q96PK6		0	5.19912e+07	0	6.232e-05	2.76924	2	1237.56	5.51255	28.4007	0
	High	AQPSVSLGAPYR	2	2	1	Q96PK6		0	1.05961e+08	0	0.0006306	2.43182	2	1245.66	3.88423	29.4662	0
	High	AQPSVSLGAAYR	1	2	1	Q96PK6		0	1.0357e+08	0	0.000365	2.35858	2	1219.65	4.98844	27.9346	0
	High	LAELSDYRR	2	2	1	Q96PK6		0	2.52141e+07	0	0.0007948	2.31796	2	1122.6	4.58154	22.4001	1
	High	TQPMTAQAASYR	1	2	1	Q96PK6		0	7.4988e+06	0	7.556e-05	2.21403	2	1324.64	6.67735	21.4733	0
	High	AQPSASLGVGYR	2	2	1	Q96PK6		0	9.95234e+07	0	0.0006367	2.19615	2	1205.63	5.06717	25.1661	0
	High	TQPmTAQAASYR	1	2	1	Q96PK6	M4(Oxidation)	0	23140122	0	0.0001826	1.8448	2	1340.63	5.5648	19.2249	0
	High	AAIAQLNGK	1	3	1	Q96PK6		0	3.90677e+07	0.001	0.00184	2.83314	2	885.52	5.2554	21.2535	0
	High	INVELSTK	2	3	1	Q96PK6		0	3.71135e+07	0.001	0.007294	2.30229	2	903.519	4.82247	24.5112	0
	High	QPTPPFFGR	1	2	1	Q96PK6		0	1.41955e+07	0.001	0.01014	2.04951	2	1046.55	5.67178	35.8539	0
	High	AIEALHGHELRPGR	1	7	1	Q96PK6		0	3.05942e+07	0.001	0.003793	1.79481	3	1555.85	5.2096	22.5363	0
	High	LAELSDYR	1	2	1	Q96PK6		0	1.48893e+07	0.001	0.003092	1.72342	2	966.493	3.97956	25.99	0
	High	QFAFVHmR	1	7	1	Q96PK6	M7(Oxidation)	0	5.54541e+06	0.001	0.01336	1.62265	2	1051.52	2.86559	24.8433	0
A0A087WUK2	Heterogeneous nuclear ribonucleoprotein D-like, isoform CRA_b OS=Homo sapiens OX=9606 GN=HNRNPDL PE=1 SV=1 - [A0A087WUK2_HUMAN]	66.0582	31.96	4	11	13	29	3.17812e+08	363	40.0156	9.96436
	A2	Sequence	# PSMs	# Proteins	# Protein Groups	Protein Group Accessions	Modifications	ΔCn	Area	q-Value	PEP	XCorr	Charge	MH+ [Da]	ΔM [ppm]	RT [min]	# Missed Cleavages
	High	VFVGGLSPDTSEEQIK	1	3	1	A0A087WUK2		0	212938795	0	2.822e-08	4.24448	2	1705.87	5.31656	38.7112	0
	High	mFIGGLSWDTSKK	2	3	1	A0A087WUK2	M1(Oxidation)	0	60998768	0	1.806e-06	3.57991	3	1485.75	5.74417	37.1243	1
	High	DAASVDKVLELK	1	3	1	A0A087WUK2		0	1.23807e+08	0	4.805e-06	3.55926	2	1287.72	5.85433	36.0779	1
	High	GFcFITYTDEEPVKK	1	4	1	A0A087WUK2	C3(Carbamidomethyl)	0	6.63178e+07	0	6.033e-06	3.47585	3	1833.88	5.39254	40.4407	1
	High	MFIGGLSWDTSKK	2	3	1	A0A087WUK2		0	2.44494e+07	0	3.493e-07	3.46915	3	1469.75	4.56864	42.609	1
	High	NQQDDGKmFIGGLSWDTSKK	1	2	1	A0A087WUK2	M8(Oxidation)	0	0	0	6.313e-05	3.35409	4	2271.08	4.64512	33.7155	2
	High	RGFcFITYTDEEPVKK	2	4	1	A0A087WUK2	C4(Carbamidomethyl)	0	1.77825e+07	0	9.655e-06	3.34776	3	1989.99	6.05068	35.3919	2
	High	VFVGGLSPDTSEEQIKEYFGAFGEIENIELPmDTK	1	3	1	A0A087WUK2	M32(Oxidation)	0	1.36422e+08	0	1.016e-05	3.30648	4	3905.89	4.84531	75.8533	1
	High	FGEVVDcTIKTDPVTGR	2	3	1	A0A087WUK2	C7(Carbamidomethyl)	0	5.22668e+07	0	5.754e-07	3.1677	3	1893.95	4.29134	35.4753	1
	High	FGEVVDcTIK	5	20	3	A0A024RDF4;A0A087WUK2;D6R9P3	C7(Carbamidomethyl)	0	4.06557e+08	0	7.634e-05	2.94307	2	1167.58	5.40528	32.0817	0
	High	KDLTEYLSR	1	3	1	A0A087WUK2		0	6.15058e+07	0	0.0003219	2.91694	2	1124.6	4.77671	27.6125	1
	High	MFIGGLSWDTSK	1	3	1	A0A087WUK2		0	2.93161e+07	0	3.942e-06	2.391	2	1341.66	7.53914	51.9123	0
	High	GFGFVLFK	6	13	2	A0A087WUK2;A0A024RDF4		0	186461596	0.001	0.01099	1.68287	2	914.518	5.1106	57.4923	0
	High	DLTEYLSR	3	3	1	A0A087WUK2		0	3.33939e+08	0.001	0.006055	1.44446	2	996.506	6.73749	39.597	0
P49327	Fatty acid synthase OS=Homo sapiens OX=9606 GN=FASN PE=1 SV=3 - [FAS_HUMAN]	65.5469	14.34	4	27	28	32	4.63895e+07	2511	273.254	6.44287
	A2	Sequence	# PSMs	# Proteins	# Protein Groups	Protein Group Accessions	Modifications	ΔCn	Area	q-Value	PEP	XCorr	Charge	MH+ [Da]	ΔM [ppm]	RT [min]	# Missed Cleavages
	High	VVVQVLAEEPEAVLK	1	2	1	P49327		0	4.98412e+07	0	5.275e-06	3.94001	2	1622.95	5.7963	51.5854	0
	High	FPQLDSTSFANSR	1	3	1	P49327		0	2.51679e+07	0	8.234e-07	3.41701	2	1469.71	6.11943	39.821	0
	High	RPTPQDSPIFLPVDDTSFR	1	3	1	P49327		0	1.59699e+07	0	3.45e-06	3.19049	3	2188.12	5.83733	50.4394	0
	High	LQVVDQPLPVR	1	2	1	P49327		0	4.93559e+07	0	6.33e-05	3.12873	2	1263.75	5.00678	37.6402	0
	High	LFDHPESPTPNPTEPLFLAQAEVYK	2	2	1	P49327		0	8.63487e+06	0	0.0001798	3.04594	3	2840.43	5.33904	59.7431	0
	High	GVDLVLNSLAEEK	1	3	1	P49327		0	2.77821e+07	0	3.866e-05	3.02495	2	1386.75	5.31392	48.4883	0
	High	EDGLAQQQTQLNLR	1	2	1	P49327		0	2.76279e+07	0	6.898e-06	2.95887	2	1613.83	5.61288	30.9522	0
	High	GILADEDSSRPVWLK	1	3	1	P49327		0	9.72736e+06	0	1.762e-05	2.89454	2	1685.9	5.78572	43.0361	0
	High	SLYQSAGVAPESFEYIEAHGTGTK	1	2	1	P49327		0	0	0	0.0001533	2.85826	3	2542.22	5.48955	45.8114	0
	High	SDEAVKPFGLK	1	2	1	P49327		0	19311556	0	3.108e-05	2.68645	2	1190.65	4.6286	26.3841	0
	High	VAAAVDLIIK	1	2	1	P49327		0	0	0	9.576e-05	2.51199	2	1012.64	3.56897	43.2253	0
	High	TGTVSLEVR	1	2	1	P49327		0	1.25404e+07	0	0.001411	2.50906	2	961.536	5.10656	24.6044	0
	High	AQVADVVVSR	1	2	1	P49327		0	2.4811e+07	0	0.001422	2.40343	2	1043.59	4.87149	24.2938	0
	High	VVEVLAGHGHLYSR	1	2	1	P49327		0	6.70543e+06	0	4.142e-05	2.2148	3	1536.84	5.10229	27.3462	0
	High	VLEALLPLK	1	2	1	P49327		0	1.99489e+07	0	0.0008781	2.03104	2	995.656	5.64946	51.3111	0
	High	GTPLISPLIK	1	2	1	P49327		0	3.99714e+07	0	0.001681	1.51435	2	1038.66	4.46411	43.3058	0
	High	FDASFFGVHPK	2	3	1	P49327		0	1.60776e+07	0.001	0.002075	2.83492	2	1251.62	5.19221	41.1539	0
	High	QEPLLIGSTK	1	2	1	P49327		0	2.68279e+07	0.001	0.002172	2.56892	2	1085.63	4.62256	29.8851	0
	High	SLLVNPEGPTLmR	1	2	1	P49327	M12(Oxidation)	0	1.97463e+07	0.001	0.002844	2.2582	2	1442.77	4.57106	39.5865	0
	High	AGLYGLPR	1	3	1	P49327		0	1.14655e+07	0.001	0.002986	1.97074	2	846.487	4.19578	31.1559	0
	High	LHLSGIDANPNALFPPVEFPAPR	2	2	1	P49327		0	5.48813e+06	0.001	0.005914	1.92654	3	2472.32	5.19677	64.639	0
	High	WLSTSIPEAQWHSSLAR	1	2	1	P49327		0	0	0.001	0.006537	1.76917	3	1969	5.51695	45.3326	0
	High	VFTTVGSAEK	1	3	1	P49327		0	9.47559e+06	0.001	0.006905	1.58535	2	1038.55	5.08033	22.091	0
	High	LSPDAIPGK	1	3	1	P49327		0	1.32683e+07	0.002	0.01613	1.61598	2	897.508	4.57263	23.1632	0
	High	HGLYLPTR	1	2	1	P49327		0	2.25786e+07	0.003	0.02856	2.40699	2	956.535	3.87692	24.5462	0
	High	VYQWDDPDPR	1	2	1	P49327		0	4.26865e+06	0.003	0.02923	1.67095	2	1290.58	5.30258	30.4503	0
	High	RQQEQQVPILEK	1	3	1	P49327		0	0	0.004	0.04311	1.91294	2	1495.83	4.66511	23.4541	1
	High	SLLVNPEGPTLMR	1	2	1	P49327		0	3973885	0.004	0.0402	1.81052	2	1426.78	6.02061	46.56	0
	High	LLEQGLR	1	8	2	M0QZR8;P49327		0	1.2724e+07	0.006	0.08675	1.66055	2	828.497	4.34737	24.2014	0
P62269	40S ribosomal protein S18 OS=Homo sapiens OX=9606 GN=RPS18 PE=1 SV=3 - [RS18_HUMAN]	65.2144	50	4	14	14	29	5.41346e+08	152	17.7079	10.9897
	A2	Sequence	# PSMs	# Proteins	# Protein Groups	Protein Group Accessions	Modifications	ΔCn	Area	q-Value	PEP	XCorr	Charge	MH+ [Da]	ΔM [ppm]	RT [min]	# Missed Cleavages
	High	RAGELTEDEVER	2	1	1	P62269		0	1.34408e+08	0	0.0002323	3.56753	3	1403.68	5.18921	20.0337	1
	High	YSQVLANGLDNK	2	2	1	P62269		0	4.5729e+08	0	6.571e-06	3.36414	2	1321.68	7.13357	26.557	0
	High	KADIDLTKR	1	1	1	P62269		0	4.17874e+07	0	0.0003727	3.2893	2	1059.62	5.21141	19.3069	2
	High	AGELTEDEVER	3	1	1	P62269		0	523415790	0	0.0001152	3.0903	2	1247.58	5.32337	21.3384	0
	High	KIAFAITAIK	2	3	1	P62269		0	134991091	0	3.172e-05	2.94667	2	1075.69	6.21747	36.2643	1
	High	IAFAITAIK	3	3	1	P62269		0	170061537	0	0.000866	2.56047	2	947.597	5.1249	43.4392	0
	High	IPDWFLNR	8	2	1	P62269		0	6.43333e+08	0	0.00154	2.48745	2	1060.56	5.68835	49.6443	0
	High	VITIMQNPR	1	1	1	P62269		0	1.01049e+08	0	0.0006995	2.02437	2	1071.6	6.12025	27.749	0
	High	KADIDLTK	1	1	1	P62269		0	1.01301e+08	0.001	0.002174	3.60081	2	903.519	5.28427	19.7428	1
	High	VLNTNIDGR	1	3	1	P62269		0	3.35421e+08	0.001	0.003215	2.74657	2	1001.54	5.3437	21.7112	0
	High	VITImQNPR	1	1	1	P62269	M5(Oxidation)	0	2.98069e+08	0.001	0.001735	2.59679	2	1087.6	5.31824	21.8589	0
	High	ADIDLTKR	1	1	1	P62269		0	2.13325e+07	0.001	0.01193	2.43913	2	931.525	5.0755	20.2685	1
	High	RYAHVVLR	1	1	1	P62269		0	2.15957e+07	0.001	0.007231	1.82281	2	1013.61	5.10558	20.7014	1
	High	YAHVVLR	1	1	1	P62269		0	1.18738e+08	0.004	0.04597	2.35878	2	857.504	5.1631	21.0866	0
	High	ADIDLTK	1	1	1	P62269		0	1.42864e+07	0.006	0.08314	2.05082	2	775.424	5.68402	21.7756	0
P13010	X-ray repair cross-complementing protein 5 OS=Homo sapiens OX=9606 GN=XRCC5 PE=1 SV=3 - [XRCC5_HUMAN]	64.0903	28.55	5	20	20	27	1.08135e+08	732	82.6523	5.80811
	A2	Sequence	# PSMs	# Proteins	# Protein Groups	Protein Group Accessions	Modifications	ΔCn	Area	q-Value	PEP	XCorr	Charge	MH+ [Da]	ΔM [ppm]	RT [min]	# Missed Cleavages
	High	KKDQVTAQEIFQDNHEDGPTAK	2	1	1	P13010		0	73653592	0	4.935e-11	6.5999	3	2499.23	5.99268	23.8822	2
	High	YAPTEAQLNAVDALIDSmSLAK	1	2	1	P13010	M18(Oxidation)	0	3.25379e+07	0	3.517e-08	3.80491	3	2337.18	5.81271	62.8021	0
	High	TDTLEDLFPTTK	1	2	1	P13010		0	1.08114e+08	0	7.89e-06	3.02834	2	1380.7	5.75935	50.1267	0
	High	SQLDIIIHSLK	1	2	1	P13010		0	8.29557e+06	0	2.357e-05	2.89686	2	1266.75	4.50031	47.5501	0
	High	ANPQVGVAFPHIK	3	2	1	P13010		0	4.04976e+07	0	3.443e-05	2.83311	3	1377.77	5.50538	34.1371	0
	High	DQVTAQEIFQDNHEDGPTAK	1	2	1	P13010		0	4.63323e+07	0	3.894e-06	2.73642	3	2243.03	4.20033	33.1345	0
	High	EEASGSSVTAEEAK	1	2	1	P13010		0	23919251	0	6.981e-05	2.62301	2	1394.64	5.24463	18.886	0
	High	LGGHGPSFPLK	2	2	1	P13010		0	7.83242e+07	0	0.000701	2.57992	2	1109.62	4.5247	27.6996	0
	High	EEASGSSVTAEEAKK	1	2	1	P13010		0	2.1762e+07	0	0.0004347	2.41617	2	1522.73	5.52539	18.4921	1
	High	ETVYcLNDDDETEVLKEDIIQGFR	1	2	1	P13010	C5(Carbamidomethyl)	0	1.86974e+06	0	0.0001785	2.30995	3	2901.36	5.19473	61.7433	1
	High	SQLDIIIHSLKK	1	2	1	P13010		0	1.1044e+07	0	0.001291	2.28784	3	1394.84	4.79989	41.1325	1
	High	TLFPLIEAK	3	2	1	P13010		0	1.37966e+08	0	0.001397	1.8497	2	1031.62	4.81435	50.6882	0
	High	HIEIFTDLSSR	1	3	1	P13010		0	3.18957e+06	0.001	0.005442	2.68918	3	1317.69	7.1962	39.249	0
	High	EDIIQGFR	1	2	1	P13010		0	1.03625e+07	0.001	0.002214	2.17634	2	977.51	5.04963	35.0347	0
	High	EPLPPIQQHIWNmLNPPAEVTTK	1	2	1	P13010	M13(Oxidation)	0	2.53281e+07	0.001	0.01235	2.00599	3	2669.39	5.71592	52.6241	0
	High	KDEKTDTLEDLFPTTK	2	2	1	P13010		0	4.06794e+07	0.001	0.00196	1.97173	4	1880.96	5.2035	38.4543	2
	High	VITmFVQR	1	4	1	P13010	M4(Oxidation)	0	1.8777e+07	0.001	0.004273	1.7956	2	1009.56	5.38869	27.3638	0
[truncated: 6,133 more rows]
