# Supplementary material for: AKT1 phosphorylation of cytoplasmic ME2 induces a metabolic switch to glycolysis for tumorigenesis
Source: Nat Commun. 2024 Jan 23;15:686. doi: 10.1038/s41467-024-44772-8 (PMC10805786; doi:10.1038/s41467-024-44772-8)
Supplement: Supplementary file 6 — Supplementary Data 2 [file 41467_2024_44772_MOESM6_ESM.xlsx]

## Sheet: Sheet1
Supplementary Data 2. List of primers used in the work.
pRK5-5’Flag-ME2flWT	Forward: 5’-cccGGATCCATGTTGTCCCGGTTAAGAGTAGTTTCCAC-3’
	Reverse: 5’-cgcAAGCTTCTATTCTGTTATCACAGGAGGGCTTGATG-3’
pRK5-3'Flag-ME2WT	Forward: 5’-cccATCGATATGTTGTCCCGGTTAAGAGTAG-3’
	Reverse:5’-cgcGGATCCCTACTTGTCATCATCGTCCTTGTAGTCTCCCATTTCTGTTATCACAGGAG-3’
pRK5-5’Flag-ME2flS9A	Forward: 5’-cgcGGATCCATGTTGTCCCGGTTAAGAGTAGTTGCCACCACTTGTACTTTG-3’
	Reverse: 5’-cccAAGCTTCTATTCTGTTATCACAGGAGGGCTTGATG-3’
pRK5-5’Flag-ME2flS9D	Forward:5’-cgcGGATCCATGTTGTCCCGGTTAAGAGTAGTTGACACCACTTGTACTTTG-3’
	Reverse: 5’-cccAAGCTTCTATTCTGTTATCACAGGAGGGCTTGATG-3’
pRK5-5’HA-AKT1	Forward: 5’-cgcGGATCCATGAGCGACGTGGCTATTGTGAAG-3’
	Reverse: 5’-acgcGTCGACTCAGGCCGTGCCGCTGG-3’
pRK5-5’HA-AKT1-K179M	Forward: 5’-CTACGCCATGATGATCCTCAAGAAGGAAG-3’
	Reverse: 5’-CTTGAGGATCATCATGGCGTAGTAGC-3’
pGEX-6P-1-ME2fl	Forward: 5’-cgcGGATCCATGTTGTCCCGGTTAAGAGTAG-3’
	Reverse: 5’-ccgCTCGAGCTATTCTGTTATCACAGGAG-3’
pET21b-ME2fl	Forward: 5’-gggAATTCCATATGATGTTGTCCCGGTTAAGAGTAG-3’
	Reverse: 5’-cccAAGCTTTTCTGTTATCACAGGAGGGC-3’
pRK5-ME2fl-P1-18/R17A-3’GFP	Forward: 5’-CTAGCATGTTGTCCCGGTTAAGAGTAGTTTCCACCACTTGTACTTTGGCATGTCGACATA-3’
	Reverse:5’-CCGGTATGTCGACATGCCAAAGTACAAGTGGTGGAAACTACTCTTAACCGGGACAACATG-3’
pRK5-ME2fl-P1-18/R17A-3’GFP	Forward: 5’-CTAGCATGTTGTCCCGGTTAAGAGTAGTTTCCACCACTTGTACTTTGGCATGTGCACATA-3’
	Reverse:5’-CCGGTATGTGCACATGCCAAAGTACAAGTGGTGGAAACTACTCTTAACCGGGACAACATG-3’
pRK5-ME2fl-P1-18/2RA-3’GFP	Forward: 5’-CTAGCATGTTGTCCGCGTTAGCAGTAGTTTCCACCACTTGTACTTTGGCATGTCGACATA-3’
	Reverse: 5’-CCGGTATGTCGACATGCCAAAGTACAAGTGGTGGAAACTACTGCTAACGCGGACAACATG-3’
pRK5-ME2fl-P1-18/3RA-3’GFP	Forward: 5’-CTAGCATGTTGTCCGCGTTAGCAGTAGTTTCCACCACTTGTACTTTGGCATGTGCACATA-3’
	Reverse: 5’-CCGGTATGTGCACATGCCAAAGTACAAGTGGTGGAAACTACTGCTAACGCGGACAACATG-3’
